# Supplementary material for: The Effect of Cigarette Smoke Exposure on the Development of Inflammation in Lungs, Gut and Joints of TNFΔARE Mice
Source: PLoS One. 2015 Nov 2;10(11):e0141570. doi: 10.1371/journal.pone.0141570 (PMC4629889; doi:10.1371/journal.pone.0141570)
Supplement: S1 Dataset — (XLSX) [file pone.0141570.s001.xlsx]

## Sheet: Weight 2W CS exp
Gewichten TNFdARE-proef LA01/14
In gram
Dag -14												Absolute weight smoking vs non-smoking
2014-01-20	I	II	III	IV									Dag -14	Dag -7	Dag 0	Dag 7	Dag 14
1	12.73	13.68	14.61	15.52								Non-smoking	17.3667	18.14	18.1017	18.3167	#DIV/0!
2	13.61	18.04	13.92	14.11								Smoking	14.4617	18.1583	18.9717	19.0833	#DIV/0!
3	14.86	17.19	14.16	12.44
4	17.65	14.32	14.28	10.31								Relative weight smoking vs non-smoking
5	17.56	12.22	15.23	9.43									Dag -30	Dag -21	Dag -14	Dag -7	Dag 0
6	16.62	11.32	14.33									Non-smoking	100	104.453	104.232	105.47	#DIV/0!
Gem.	15.505	14.4617	14.4217	12.362								Smoking	100	125.562	131.186	131.958	#DIV/0!
Dag -7
2014-01-27	I	II	III	IV
1	14.5	17.86	17.12	17.31
2	15.01	20.54	15.51	16.47
3	16.3	21.28	16.03	14.51
4	19.85	16.29	17.15	14.27
5	19.27	16.48	18.12	11.62
6	19.27	12.83	17.23	11.18
Gem.	17.3667	17.5467	16.86	14.2267
Dag 0: start rookproef
2014-02-03	I	II	III	IV
1	15.37	20.64	17.21	17.67
2	15.44	21.11	15.09	17.23
3	16.71	21.61	14.42	16.73
4	20.79	15.52	16.5	13.64
5	19.5	17.92	18.3	14.3
6	21.03	12.15	17.18	17.18
Gem.	18.14	18.1583	16.45	16.125
Dag 7						Dag 7 (relative weight)
2014-02-10	I	II	III	IV		2014-02-10	I	II	III	IV
1	15.62	21.44	17.34	17.35		1	101.627	103.876	100.755	98.189
2	14.31	21.38	13.9	16.72		2	101.166	101.563	114.911	100.696
3	17.38	22.34	13.66	16.93		3	93.477	99.2133	120.25	103.706
4	21.08	15.45	16.67	13.04		4	75.1323	138.144	105.091	127.199
5	19.27	17.2	19.71	16.01		5	80.1026	119.643	94.7541	121.329
6	20.95	16.02	18.52	15.34		6	74.2748	176.461	100.931	100.99
Gem.	18.1017	18.9717	16.6333	15.8983		Gem.	87.6298	123.15	106.115	108.685
Dag 14						Dag 14 (relative weight)
13 en 14/02/2014	I	II	III	IV		13 en 14/02/2014	I	II	III	IV
1	14.6	21.2	17.6	17		1	94.9902	102.713	102.266	96.2083
2	16.3	21.1	14.4	17.2		2	94.5596	100.426	116.634	98.6651
3	17.7	22.2	14.2	16.7		3	87.3728	98.1027	122.053	101.614
4	20.9	15.9	17.5	12.1		4	70.2261	136.598	106.667	124.633
5	19.2	16.8	20.1	16.3		5	74.8718	118.304	96.1749	118.881
6	21.2	17.3	19.1	14.5		6	69.4246	174.486	102.445	98.9523
Gem.	18.3167	19.0833	17.15	15.6333		Gem.	81.9075	121.772	107.706	106.492
Relative weight												Relative weight
	Dag -14	Dag -7	Dag 0	Dag 7	Dag 14								Dag 0	Dag 7	Dag 14
Non-smoking WT	100	112.007	116.995	116.747	118.134							Non-smoking WT	100	87.6298	81.9075
Smoking WT	100	121.332	125.562	131.186	131.958							Smoking WT	100	123.15	121.772
Non-smoking TNFdARE	100	116.907	114.064	115.336	118.918							Non-smoking TNFdARE	100	106.115	107.706
Smoking TNFdARE	100	115.084	130.44	128.606	126.463							Smoking TNFdARE	100	108.685	106.492
Absolute weight							Absolute weight
	Dag -14	Dag -7	Dag 0	Dag 7	Dag 14			Dag 0	Dag 7	Dag 14
Non-smoking WT	15.505	17.3667	18.14	18.1017	18.3167		Non-smoking WT	18.14	18.1017	18.3167
Smoking WT	14.4617	17.5467	18.1583	18.9717	19.0833		Smoking WT	18.1583	18.9717	19.0833
Non-smoking TNFdARE	14.4217	16.86	16.45	16.6333	17.15		Non-smoking TNFdARE	16.45	16.6333	17.15
Smoking TNFdARE	12.362	14.2267	16.125	15.8983	15.6333		Smoking TNFdARE	16.125	15.8983	15.6333

## Sheet: Weight 4W CS exp
Gewichten TNFdARE-proef LA01/14
In gram
Dag 0: start rookproef
2014-04-14	Ia	Ib	IIa	IIb	IIIa	IIIb	IVa	IVb			Dag 0	Dag 3	Dag 8	Dag 10	Dag 15	Dag 17	Dag 21	Dag 23	Dag 24/25
1	23.2	20.7	22.5	27	19.4	18.3	20.6	18.5		Non-smoking WT	21.49	21.45	22.26	22.42	22.77	22.93	23.34	23.26	23.54
2	20.6	22.7	20.5	24.2	17.7	16	19.2	21		Smoking WT	23.07	22.34	23.16	22.06	22.5	21.89	23.05	22.27	22.67
3	24.5	22.7	23.5	21.4	18.9	17.7	15.5	19.2		Non-smoking TNFdARE	18	18.35	18.18	18.56	18.3	18.5333	18.9222	18.6	18.5889
4	21	18.6	20.7	24.5	18.7	17.7	19	18		Smoking TNFdARE	18.8	17.3	18.07	17.1	17.47	17.41	18.82	17.78	18.17
5	20.2	20.7	20.9	25.5	18.5	17.1	18.4	18.6
Gem.	21.49		23.07		18		18.8
SEM	0.549838		0.706329		0.310555		0.474459
Dag 3
2014-04-17	Ia	Ib	IIa	IIb	IIIa	IIIb	IVa	IVb
1	22.7	21.1	23	25.2	20.2	18.2	18.7	17.7
2	20.5	22.8	18.2	23.6	17.5	16.8	17.1	16.7
3	24.3	22.8	22.9	20.9	19.2	17.9	14	18.9
4	20.9	18.6	20.7	23.7	19	17.8	17.7	16.1
5	20.2	20.6	20.6	24.6	19.2	17.7	17.8	18.3
Gem.	21.45		22.34		18.35		17.3
SEM	0.527731		0.686408		0.322576		0.457287
Dag 8
2014-04-22	Ia	Ib	IIa	IIb	IIIa	IIIb	IVa	IVb
1	22.9	22	22.8	26.6	20.2	16.2	19.6	18.2
2	21.1	23.4	20.1	23.9	19.2	16.2	18.1	18.1
3	25.1	23.9	24	21.1	19.1	17.6	14	19.7
4	21.9	19.2	21.5	24.2	19	18.2	19.5	15.1
5	21.6	21.5	21.3	26.1	19.3	16.8	19.5	18.9	Day 0	WT	TNFdARE	Gewichtsverschil
6										23.2	19.4	3.8
Gem.	22.26		23.16		18.18		18.07			20.6	17.7	2.9
SEM	0.520513		0.689315		0.446915		0.62522			24.5	18.9	5.6
Dag 10										21	18.7	2.3
2014-04-24	Ia	Ib	IIa	IIb	IIIa	IIIb	IVa	IVb		20.2	18.5	1.7
1	23.6	22.1	21.3	23.5	19.9	16.7	17.9	16.3		20.7	18.3	2.4
2	21.1	23.1	18.1	23.2	19.4	16.3	17.5	16.5		22.7	16	6.7
3	25.6	23.7	23.1	21	19.6	18.5	13.4	18.8		22.7	17.7	5
4	22.4	19.1	20.6	23.5	19.3	19.1	19	14		18.6	17.7	0.9
5	21.7	21.8	20	26.3	19.4	17.4	19.7	17.9		20.7	17.1	3.6
6										22.5	20.6	1.9
Gem.	22.42		22.06		18.56		17.1			20.5	19.2	1.3
SEM	0.551523		0.732302		0.408847		0.658281			23.5	15.5	8
Dag 15										20.7	19	1.7
2014-04-29	Ia	Ib	IIa	IIb	IIIa	IIIb	IVa	IVb		20.9	18.4	2.5
1	23.7	22.6	22.5	23.9	20.4	15.1	19.7	17.1		27	18.5	8.5
2	21	23.7	19.1	23.3	19.2	16.4	19	17.7		24.2	21	3.2
3	25.7	23.8	23.1	21.8	19.6	18	13.8	19.6		21.4	19.2	2.2
4	22.8	19.4	20.5	23.8	19.6		18.9	14.7		24.5	18	6.5
5	22.7	22.3	21	26	19.1	17.3	17.3	16.9		25.5	18.6	6.9
6												3.88	GEM
Gem.	22.77		22.5		18.3		17.47					0.529031	SEM
SEM	0.538733		0.625389		0.549773		0.628764
Dag 17															Relative weight
2014-05-01	Ia	Ib	IIa	IIb	IIIa	IIIb	IVa	IVb								Dag 0	Dag 7	Dag 14
1	23.7	22.8	22	22	20.4	15.5	19.5	15.8							Non-smoking WT	100	20.5	0
2	21.3	23.5	17.5	23.2	20.3	16.3	18.9	16.8							Smoking WT	100	19.2	0
3	26.1	23.9	22.9	21.4	19.9	17.7	13.6	19							Non-smoking TNFdARE	100	1.3	0.529031
4	23.2	19.5	20.3	23.5	19.7		18.7	14							Smoking TNFdARE	100	0	SEM
5	22.7	22.6	19.9	26.2	19.5	17.5	19.6	18.2
6
Gem.	22.93		21.89		18.5333		17.41
SEM	0.543456		0.744827		0.577927		0.70953
Dag 21
2014-05-05	Ia	Ib	IIa	IIb	IIIa	IIIb	IVa	IVb
1	24.5	22.7	19.7	24.9	20.6	15.3	21.2	17.8
2	22	24.1	23.4	24.1	20.3	16.1	20	18.5
3	26.1	24.5	21.4	22.9	21.1	18.1	15	20.3
4	23.6	19.9	21.4	24.5	19.9		20.6	15.2
5	22.9	23.1	21.3	26.9	20.3	18.6	20	19.6
6
Gem.	23.34		23.05		18.9222		18.82
SEM	0.529612		0.677618		0.653601		0.693269
Dag 23
2014-05-06	Ia	Ib	IIa	IIb	IIIa	IIIb	IVa	IVb
1	24.2	22.7	22.6	23.9	20.3	15	20.5	16.1		Absolute weight LA01-14
2	22	24.3	17.8	23.3	20.2	16.4	19.2	17.3			Dag 0	Dag 7	Dag 14
3	26.1	24.1	22.7	22.1	20.4	17.7	13.2	19.1		Non-smoking WT	18.14	18.1017	18.3167
4	23.5	20.2	20.7	23.2	19.9		19.7	14.7		Smoking WT	18.1583	18.9717	19.0833
5	22.6	22.9	20.3	26.1	20.4	17.1	18.9	19.1		Non-smoking TNFdARE	16.45	16.6333	17.15
6										Smoking TNFdARE	16.125	15.8983	15.6333
Gem.	23.26		22.27		18.6		17.78
SEM	0.501376		0.714151		0.656506		0.755395
Dag 24/25	Dag 24				Dag 25
2014-05-06	Ia	Ib	IIa	IIb	IIIa	IIIb	IVa	IVb
1	24.5	23.5	23.2	24	20.2	15.2	20.9	17.1
2	22.6	24.5	18.4	23.5	20.6	16.1	19.1	19.4
3	26.7	24.3	23.4	22.3	20.4	18.2	14.1	19.7
4	23.6	20.1	21	23.9	19.8		19.5	14.9
5	22.8	22.8	20.6	26.4	19.7	17.1	19.3	17.7
6
Gem.	23.54		22.67		18.5889		18.17
SEM	0.539794		0.700325		0.639031		0.697941

## Sheet: Gut histology score 2W CS exp
Scoring LA 01/14
TNF DARE ileum
muis	Acuut	Chronisch	Som				muis	Acuut	Chronisch	Som
1	0	1	1		II6		4	1	1	2		I1
2	3	2	5		III2		5	1	1	2		I2
3	0	1	1		II5		6	0	1	1		I4
4	1	1	2		I1		7	0	1	1		I5
5	1	1	2		I2		8	0	1	1		I6
6	0	1	1		I4		22	0	1	1		I3
7	0	1	1		I5		19	0	1	1		II1
8	0	1	1		I6		21	0	2	2		II2
9	3	2	5		III6		11	0	2	2		II3
10	3	1	4		IV1		12	0	2	2		II4
11	0	2	2		II3		3	0	1	1		II5
12	0	2	2		II4		1	0	1	1		II6
13	2	2	4		IV2		24	4	3	7		III1
14	3	3	6		III5		2	3	2	5		III2
15	4	2	6		IV3		20	1	2	3		III3
16	2	2	4		IV4		23	2	3	5		III4
17	3	3	6		IV5		14	3	3	6		III5
18	4	3	7		IV6		9	3	2	5		III6
19	0	1	1		II1		10	3	1	4		IV1
20	1	2	3		III3		13	2	2	4		IV2
21	0	2	2		II2		15	4	2	6		IV3
22	0	1	1		I3		16	2	2	4		IV4
23	2	3	5		III4		17	3	3	6		IV5
24	4	3	7		III1		18	4	3	7		IV6

## Sheet: Gut histology score 4W CS Exp
scoring TNF DARE, KB02/14
ileum
muis	Acuut	Chronisch	Som
1	0	0	0	dit is geen terminaal ileum maar maag volgens mij!					Ia1
2	0	1	1						Ib1
3	0	2	2						Ia2
4	0	0	0						IIb1
5	0	1	1						IIb2
6	1	3	4						IIb3
7	0	1	1						IIb4
8	0	1	1						IIb5
9	0	1	1						Ib2
10	0	0	0						Ib3
11	0	0	0						Ib5
12	0	1	1						IIa2
13	0	0	0						Ib4
14	1	1	2						IIa1
15	0	1	1						IIa4
16	0	1	1						IIa5
17	1	1	2						Ia3
18	0	1	1						Ia4
19	0	0	0						Ia5
20	0	0	0						IIa3
21	2	3	5						IIIa1
22	3	4	7						IIIa2
23	4	3	7						IIIa3
24	4	3	7						IIIa4
25	1	2	3						IIIa5
26	2	2	4						IIIb1
27	4	3	7						IVb2
28	3	2	5						IVb1
29	2	2	4						IVa3
30	3	3	6						IVa4
31	2	2	4						IVa2
32	2	3	5						IVa1
33	4	3	7						IVb3
34	4	3	7						IVb4
35	2	3	5						IIIb2
36	2	2	4						IVb5
37	4	4	8						IIIb5
38	1	1	2						IIIb3
39	4	3	7						IVa1

## Sheet: Joints scoring
ID1	RV	LV	RA	LA	TOT		ID11	RV	LV	RA	LA	TOT		ID21	RV	LV	RA	LA	TOT		ID31	RV	LV	RA	LA	TOT			WT air		WT smoke		TNFair		TNFsmoke
2014-04-15	0	0	0	0	0		2014-04-15	0	0	0	0	0		2014-04-15	0	0	0	0	0		2014-04-15	0	0	0.5	1	1.5		Day 0	0	0	0.05	0.05	0.9	0.266667	0.85	0.224227
2014-04-18	0	0	0	0	0		2014-04-18	0	0	0	0	0		2014-04-18	0	0	0	0	0		2014-04-18	0	0	0.5	0.5	1		Day 3	0.15	0.106719	0.025	0.025	1.775	0.366003	1.45	0.216667
2014-04-22	0	0	0	0	0		2014-04-22	0	0	0	0	0		2014-04-22	0	0	0	0	0		2014-04-22	0	0	1	1	2		Day 7	0.1	0.0666667	0.15	0.0763763	2.25	0.374537	1.75	0.226691
2014-04-25	0	0	0.5	0.5	1		2014-04-25	0	0	0	0	0		2014-04-25	1	1	1.5	1.5	5		2014-04-25	1	1	1	2	5		Day 10	0.2	0.133333	0.25	0.134371	3.9	0.571548	3.4	0.470225
2014-04-29	0	0	0	0	0		2014-04-29	0	0	0	0	0		2014-04-29	0.5	0.5	1	1	3		2014-04-29	0.5	0.5	1	1	3		Day 14	0.2	0.110554	0.05	0.05	4	0.612372	4.4	0.618241
2014-05-02	0	0	0	0	0		2014-05-02	0	0	0	0	0		2014-05-02	0.5	0.5	1	1	3		2014-05-02	2	2	1.5	1.5	7		Day 17	0.3	0.152753	0	0	3.33333	0.480885	5	0.51099
2014-05-05	0	0	0	0	0		2014-05-05	0	0	0	0	0		2014-05-05	1	1	1	1	4		2014-05-05	2	2	2	2	8		Day 20	0.2	0.133333	0.1	0.0666667	4.33333	0.387298	4.7	0.553775
2014-05-07	0	0	0.5	0.5	1		2014-05-07	0	0	0	0	0		2014-05-07	1	1	1	1	4		2014-05-07	1.5	1.5	2	2	7		Day 22	0.3	0.133333	0.05	0.05	3.83333	0.176777	4.8	0.512076
2014-05-08	0	0	0.5	0.5	1		2014-05-08	0	0	0	0	0		2014-05-08	1	1	1	1	4		2014-05-08	2	2	1.5	1.5	7		9	0.3		0.05		4.83333		5.05
ID2	RV	LV	RA	LA	TOT		ID12	RV	LV	RA	LA	TOT		ID22	RV	LV	RA	LA	TOT		ID32	RV	LV	RA	LA	TOT			GEM	SEM	GEM	SEM	GEM	SEM	GEM	SEM
2014-04-15	0	0	0	0	0		2014-04-15	0	0	0	0	0		2014-04-15	0	0	0	1	1		2014-04-15	0	0	0	1	1
2014-04-18	0	0	0.5	0.5	1		2014-04-18	0	0	0	0	0		2014-04-18	0	0	0.25	0.5	0.75		2014-04-18	0	0	0	1	1
2014-04-22	0	0	0.5	0	0.5		2014-04-22	0	0	0	0	0		2014-04-22	0	0	0.5	0.5	1		2014-04-22	0	0	0	0.5	0.5
2014-04-25	0	0	0		0		2014-04-25	0	0	0	0	0		2014-04-25	0.5	0.5	0.5	2	3.5		2014-04-25	1	1	1.5	1.5	5
2014-04-29	0	0	0	0	0		2014-04-29	0	0	0	0	0		2014-04-29	0.5	0.5	1.5	1.5	4		2014-04-29	1.5	1.5	2	2	7
2014-05-02	0	0	0	0	0		2014-05-02	0	0	0	0	0		2014-05-02	0	0	1	1	2		2014-05-02	1.5	1.5	2	2	7
2014-05-05	0	0	0	0	0		2014-05-05	0	0	0	0	0		2014-05-05	1	1	1	2	5		2014-05-05	1	1	1	1.5	4.5
2014-05-07	0	0	0	0.5	0.5		2014-05-07	0	0	0	0	0		2014-05-07	0.5	1	1	1	3.5		2014-05-07	1	1	1.5	1.5	5
2014-05-08	0	0	0	0.5	0.5		2014-05-08	0	0	0	0	0		2014-05-08	1	1	1	2	5		2014-05-08	2	2	1.5	1.5	7
ID3	RV	LV	RA	LA	TOT		ID13	RV	LV	RA	LA	TOT		ID23	RV	LV	RA	LA	TOT		ID33	RV	LV	RA	LA	TOT
2014-04-15	0	0	0	0	0		2014-04-15	0	0	0	0	0		2014-04-15	0	0	1	1	2		2014-04-15	0	0	1	1	2
2014-04-18	0	0	0	0	0		2014-04-18	0	0	0	0	0		2014-04-18	0	0	1	1	2		2014-04-18	0	0	0.5	1	1.5
2014-04-22	0	0	0	0	0		2014-04-22	0	0	0	0.5	0.5		2014-04-22	1	1	1	1	4		2014-04-22	0.5	0.5	0.5	1	2.5
2014-04-25	0	0	0	0	0		2014-04-25	0	0	0	0.5	0.5		2014-04-25	1	1	0.5	1.5	4		2014-04-25	0	0	1	1	2
2014-04-29	0	0	0	0	0		2014-04-29	0	0	0	0	0		2014-04-29	1	0.5	1.5	1.5	4.5		2014-04-29	0.5	2	1	1	4.5
2014-05-02	0	0	0.5	0.5	1		2014-05-02	0	0	0	0	0		2014-05-02	1	1	1.5	1.5	5		2014-05-02	0.5	0.5	1	1	3
2014-05-05	0	0	0	0	0		2014-05-05	0	0	0	0	0		2014-05-05	0.5	0.5	1.5	1	3.5		2014-05-05	1	1	1	1	4
2014-05-07	0	0	0	0	0		2014-05-07	0	0	0	0	0		2014-05-07	1	1	1.5	1.5	5		2014-05-07	2	2	1	1	6
2014-05-08	0	0	0	0	0		2014-05-08	0	0	0	0	0		2014-05-08	1.5	1.5	1.5	2	6.5		2014-05-08	1	1	1	1	4
ID4	RV	LV	RA	LA	TOT		ID14	RV	LV	RA	LA	TOT		ID24	RV	LV	RA	LA	TOT		ID34	RV	LV	RA	LA	TOT
2014-04-15	0	0	0	0	0		2015-04-15	0	0	0	0.5	0.5		2014-04-15	0	0	1	1	2		2014-04-15	0	0	0.5	0.5	1
2014-04-18	0	0	0	0.5	0.5		2014-04-18	0	0	0	0	0		2014-04-18	0	0	0.5	0.5	1		2014-04-18	0	0	1	1	2
2014-04-22	0	0	0	0.5	0.5		2014-04-22	0	0	0	0	0		2014-04-22	0.5	0.5	1	1	3		2014-04-22	0	0	0.5	0.5	1
2014-04-25	0	0	0.5	0.5	1		2014-04-25	0	0	0	0	0		2014-04-25	0.5	0.5	1.5	2	4.5		2014-04-25	0	0	1.5	1.5	3
2014-04-29	0	0	0.5	0.5	1		2014-04-29	0	0	0	0	0		2014-04-29	0	0.5	1	1	2.5		2014-04-29	1	1	1.5	1.5	5
2014-05-02	0	0	0.5	0.5	1		2014-05-02	0	0	0	0	0		2014-05-02	1	1	1	1	4		2014-05-02	1	1	1.5	1.5	5
2014-05-05	0	0	0.5	0.5	1		2014-05-05	0	0	0	0	0		2014-05-05	1.5	1	1	1	4.5		2014-05-05	1.5	2	1.5	1.5	6.5
2014-05-07	0	0	0.5	0.5	1		2014-05-07	0	0	0	0	0		2014-05-07	0.5	0.5	1	1.5	3.5		2014-05-07	1	1	1	1	4
2014-05-08	0	0	0.5	0.5	1		2014-05-08	0	0	0	0	0		2014-05-08	1	1	1.5	1.5	5		2014-05-08	1.5	1.5	1.5	2	6.5
ID5	RV	LV	RA	LA	TOT		ID15	RV	LV	RA	LA	TOT		ID25	RV	LV	RA	LA	TOT		ID35	RV	LV	RA	LA	TOT
2014-04-15	0	0	0	0	0		2014-04-15	0	0	0	0	0		2014-04-15	0	0	1	1	2		2014-04-15	0	0	0	0	0
2014-04-18	0	0	0	0	0		2014-04-18	0	0	0	0	0		2014-04-18	0	0	1	1	2		2014-04-18	0	0	1	1	2
2014-04-22	0	0	0	0	0		2014-04-22	0	0	0	0.5	0.5		2014-04-22	0.5	0.5	1	1	3		2014-04-22	0	0	0.75	0.75	1.5
2014-04-25	0	0	0	0	0		2014-04-25	0	0	0.5	0.5	1		2014-04-25	2	2	1.5	1.5	7		2014-04-25	1	1	1.5	1	4.5
2014-04-29	0	0	0	0	0		2014-04-29	0	0	0	0	0		2014-04-29	1	1	1.5	1.5	5		2014-04-29	1	2	1.5	1.5	6
2014-05-02	0	0	0	0	0		2014-05-02	0	0	0	0	0		2014-05-02	0	0	1.5	1.5	3		2014-05-02	2	2	0.5	1	5.5		VOORPOOT
2014-05-05	0	0	0	0	0		2014-05-05	0	0	0	0	0		2014-05-05	0	0	1	1.5	2.5		2014-05-05	2	2	1	1.5	6.5			1		knobbel pols en hand nog plat
2014-05-07	0	0	0	0	0		2014-05-07	0	0	0	0	0		2014-05-07	0.5	0.5	1.5	1.5	4		2014-05-07	2	2	1.5	1.5	7			2		knobbel pols en hand gekromd, maar kan plat krijgen
2014-05-08	0	0	0	0	0		2014-05-08	0	0	0	0	0		2014-05-08	2	1	1.5	2	6.5		2014-05-08	1	1	1	1	4			2 _ 3		knobbel pols + hand gekromd, kan plat maar blijft niet staan
																													3		knobbel pols + hand gekromd en vast
ID6	RV	LV	RA	LA	TOT		ID16	RV	LV	RA	LA	TOT		ID26	RV	LV	RA	LA	TOT		ID36	RV	LV	RA	LA	TOT
2014-04-15	0	0	0	0	0		2014-04-15	0	0	0	0	0		2014-04-15	0	0	0.5	0.5	1		2014-04-15	0	0	1	0	1		ACHTERPOOT
2014-04-18	0	0	0	0	0		2014-04-18	0	0	0	0	0		2014-04-18	0	0	1	1	2		2014-04-18	0	0	1	1	2			0.5		knikje
2014-04-22	0	0	0	0	0		2014-04-22		0	0	0	0		2014-04-22	0	0	1	1	2		2014-04-22	0.5	0.5	1	1	3			1		duidelijke knik + tenen schuin en gaan nog open
2014-04-25	0	0	0	0	0		2014-04-25	0	0	0	0	0		2014-04-25	1	1	1	2	5		2014-04-25	0	0	1	1	2			2		knik + tenen schuin, gaan niet open, maar niet vast + zwelling
2014-04-29	0	0	0	0.5	0.5		2014-04-29	0	0	0	0	0		2014-04-29	3	3	1	1	8		2014-04-29	0	0	1	1	2			3		knik + vast
2014-05-02	0	0	0.5	0.5	1		2014-05-02	0	0	0	0	0		2014-05-02	2	2	1	1	6		2014-05-02	1	1	1.5	1.5	5
2014-05-05	0	0	0.5	0.5	1		2014-05-05	0	0	0	0	0		2014-05-05	1	1	1	1	4		2014-05-05	0.5	0.5	1	1.5	3.5
2014-05-07	0	0	0	0.5	0.5		2014-05-07	0	0	0	0	0		2014-05-07	1	1	1	1	4		2014-05-07	0.5	0.5	1	1	3
2014-05-08	0	0	0	0.5	0.5		2014-05-08	0	0	0	0	0		2014-05-08	1	1	1	1	4		2014-05-08	1	1	1	1	4
ID7	RV	LV	RA	LA	TOT		ID17	RV	LV	RA	LA	TOT		ID27	RV	LV	RA	LA	TOT		ID37	RV	LV	RA	LA	TOT
2014-04-15	0	0	0	0	0		2014-04-15	0	0	0	0	0		2014-04-15	0	0	0	0.5	0.5		2014-04-15	0	0	0	0.5	0.5
2014-04-18	0	0	0	0	0		2014-04-18	0	0	0	0	0		2014-04-18	1	1	1	1	4		2014-04-18	0	0	1	1	2
2014-04-22	0	0	0	0	0		2014-04-22	0	0	0	0	0		2014-04-22	1	1	0.5	0.5	3		2014-04-22	0	0	1	1	2
2014-04-25	0	0	0	0	0		2014-04-25	0	0	0.5	0.5	1		2014-04-25	0	0	0.5	0.5	1		2014-04-25	0.5	0	1	1	2.5
2014-04-29	0	0	0	0	0		2014-04-29	0	0	0	0.5	0.5		2014-04-29	0	0	0.5	0.5	1		2014-04-29	2	2	1.5	2	7.5
2014-05-02	0	0	0	0	0		2014-05-02	0	0	0	0	0		2014-05-02	0	0	0.5	0.5	1		2014-05-02	2	2	1.5	1.5	7
2014-05-05	0	0	0	0	0		2014-05-05	0.5	0	0	0	0.5		2014-05-05	1	1	1	1	4		2014-05-05	1	1	1	1.5	4.5
2014-05-07	0	0	0	0	0		2014-05-07	0	0	0	0	0		2014-05-07	0.5	1	1	0.5	3		2014-05-07	1	1	1	1	4
2014-05-08	0	0	0	0	0		2014-05-08	0	0	0	0	0		2014-05-08	1	1	1	1	4		2014-05-08	1	1	2	2	6
ID8	RV	LV	RA	LA	TOT		ID18	RV	LV	RA	LA	TOT		ID28	RV	LV	RA	LA	TOT		ID38	RV	LV	RA	LA	TOT
2014-04-15	0	0	0	0	0		2014-04-15	0	0	0	0	0		2014-04-15	0	0	0	0	0		2014-04-15	0	0	0	0	0
2014-04-18	0	0	0	0	0		2014-04-18	0	0	0	0	0		2014-04-18	0.5	0.5	1	1	3		2014-04-18	0	0	0	0	0
2014-04-22	0	0	0	0	0		2014-04-22	0	0	0	0	0		2014-04-22	0	0	1	0.5	1.5		2014-04-22	0	0	0.5	1	1.5
2014-04-25	0	0	0	0	0		2014-04-25	0	0	0	0	0		2014-04-25	1	1	1	1	4		2014-04-25	1	1	1.5	1.5	5
2014-04-29	0	0	0	0	0		2014-04-29	0	0	0	0	0		2014-04-29	1	2.5	0.5	0.5	4.5		2014-04-29	0	0	0.5	2	2.5
2014-05-02	0	0	0	0	0		2014-05-02	0	0	0	0	0		2014-05-02	0.5	1	0.5	0.5	2.5		2014-05-02	0.5	0.5	1	1.5	3.5
2014-05-05	0	0	0	0	0		2014-05-05	0	0	0	0	0		2014-05-05	1	1	1.5	1	4.5		2014-05-05	0.5	0.5	1	1	3
2014-05-07	0	0	0	0	0		2014-05-07	0	0	0	0	0		2014-05-07	1	1	1	1	4		2014-05-07	0.5	0.5	1	1	3
2014-05-08	0	0	0	0	0		2014-05-08	0	0	0	0	0		2014-05-08	1	1	1	1.5	4.5		2014-05-08	0.5	0.5	1	1	3
ID9	RV	LV	RA	LA	TOT		ID19	RV	LV	RA	LA	TOT		ID29	RV	LV	RA	LA	TOT		ID39	RV	LV	RA	LA	TOT
2014-04-15	0	0	0	0	0		2014-04-15	0	0	0	0	0		2014-04-15	0	0	0	0	0		2014-04-15	0	0	0	0	0
2014-04-18	0	0	0	0	0		2014-04-18	0	0	0	0	0		2014-04-18	0	0	0	1	1		2014-04-18	0	0	0.5	0.5	1
2014-04-22	0	0	0	0	0		2014-04-22	0	0	0	0	0		2014-04-22	0.5	0.5	0.5	0.5	2		2014-04-22	0	0	1	0.5	1.5
2014-04-25	0	0	0	0	0		2014-04-25	0	0	0	0	0		2014-04-25	1	1	1	1	4		2014-04-25	0	0	0.5	0.5	1
2014-04-29	0	0	0	0	0		2014-04-29	0	0	0	0	0		2014-04-29							2014-04-29	0.5	1	0.5	0.5	2.5
2014-05-02	0	0	0	0	0		2014-05-02	0	0	0	0	0		2014-05-02							2014-05-02	1	1	0.5	0.5	3
2014-05-05	0	0	0	0	0		2014-05-05	0	0	0	0.5	0.5		2014-05-05							2014-05-05	0.5	1	0.5	0.5	2.5
2014-05-07	0	0	0	0	0		2014-05-07	0	0	0	0	0		2014-05-07							2014-05-07	0.5	0.5	1	1	3
2014-05-08	0	0	0	0	0		2014-05-08	0	0	0	0	0		2014-05-08							2014-05-08	1	1	1	1	4
ID10	RV	LV	RA	LA	TOT		ID20	RV	LV	RA	LA	TOT		ID30	RV	LV	RA	LA	TOT		ID40	RV	LV	RA	LA	TOT
2014-04-15	0	0	0	0	0		2014-04-15	0	0	0	0	0		2014-04-15	0	0	0	0.5	0.5		2014-04-15	0	0	0.5	1	1.5
2014-04-18	0	0	0	0	0		2014-04-18	0	0	0	0.25	0.25		2014-04-18	0	0	1	1	2		2014-04-18	0	0	1	1	2
2014-04-22	0	0	0	0	0		2014-04-22	0	0	0	0.5	0.5		2014-04-22	0.5	0.5	1	1	3		2014-04-22	0.5	0.5	0.5	0.5	2
2014-04-25	0	0	0	0	0		2014-04-25	0	0	0	0	0		2014-04-25	0	0	0	1	1		2014-04-25	1	1	1	1	4
2014-04-29	0.5	0	0	0	0.5		2014-04-29	0	0	0	0	0		2014-04-29	1	2	0	0.5	3.5		2014-04-29	1	1	1	1	4
2014-05-02	0	0	0	0	0		2014-05-02	0	0	0	0	0		2014-05-02	1	2	0	0.5	3.5		2014-05-02	1	1	1	1	4
2014-05-05	0	0	0	0	0		2014-05-05	0	0	0	0	0		2014-05-05	2	2	1.5	1.5	7		2014-05-05	1	1	1	1	4
2014-05-07	0	0	0	0	0		2014-05-07	0	0	0	0.5	0.5		2014-05-07	1	1	0.5	1	3.5		2014-05-07	2	2	1	1	6
2014-05-08	0	0	0	0	0		2014-05-08	0	0	0	0.5	0.5		2014-05-08	1	1	0.5	1.5	4		2014-05-08	1	1	1.5	1.5	5

## Sheet: LCN-2 ELISA
4PL method					A		Min Asympt			0.04708
					B		Hill slope			1.272
					C		inflection point			2.568
					D		Max Asympt			4.414
2014-04-28	OD	Log(Conc)	Conc	Conc*4	GEM	SEM	LOG(GEM)	LOG(SEM)	Conc*4/1000
Ia1	2.844	4.04343	11051.6	22103.2	2677.72	2193.78	3.42776	3.34119	22.1032	6937.33	3.84119
Ia2	0.624	0.584639	3.84272	7.68544				1.21469	0.00768544
Ia3	1.607	1.61813	41.5077	83.0155					0.0830155
Ia4	2.577	3.30271	2007.73	4015.46					4.01546
Ia5	1.219	1.16725	14.6977	29.3954					0.0293954
Ib1	1.187	1.1332	13.5895	27.1791					0.0271791				LOG	WT Non-smoking	WT Smoking	TNFdARE Non-smoking	TNFdARE Smoking
Ib2	0.931	0.873781	7.47793	14.9559					0.0149559				14/04/2014	0.301035	0.301037	0.602081	0.602082
Ib3	1.661	1.68758	48.7059	97.4117					0.0974117				22/04/2014	0.301042	0.301036	0.602079	0.60208
Ib4	2.067	2.2822	191.514	383.028					0.383028				28/04/2014	3.42776	10.3825	33.3802	40.353
Ib5	0.956	0.898224	7.91087	15.8217					0.0158217				5/05/2014	4.08567	5.44952	16.7213	13.0472
IIa1	3.823	11.0357	1.08561e+11	2.17122e+11	2.41247e+10	2.28867e+10	10.3825	10.3596	2.17122e+08	7.23741e+10	10.8596		Nt log	WT Non-smoking	WT Smoking	TNFdARE Non-smoking	TNFdARE Smoking
IIa2	1.112	1.05494	11.3485	22.697				3.4341	0.022697				14/04/2014	2.00002	2.00003	4.00019	4.0002
IIa3	0.688	0.643607	4.40157	8.80313					0.00880313				22/04/2014	2.00005	2.00003	4.00017	4.00018
IIa4	0.866	0.810983	6.47117	12.9423					0.0129423				28/04/2014	2677.72	2.41247e+10	2.39974e+33	2.81748e+40
IIa5	0.107								0				5/05/2014	12180.7	281525	5.26355e+16	1.11475e+13
IIb1	1.112	1.05494	11.3485	22.697					0.022697
IIb2	1.997	2.16909	147.601	295.202					0.295202
IIb3	2.666	3.52883	3379.29	6758.59					6.75859
IIb4	2.469	3.05119	1125.1	2250.2					2.2502
IIb5	1.943	2.08519	121.671	243.341					0.243341
IIIa1	3.843	11.3856	2.43009e+11	9.72036e+11	2.39974e+33	2.27659e+33	33.3802	33.3573	9.72036e+08	7.19922e+33	33.8573
IIIa2	3.722	9.54278	3.48966e+09	1.39586e+10				10.7066	1.39586e+07
IIIa3	3.08	4.89805	79077.7	316311					316.311
IIIa4	4.082	18.2955	1.97466e+18	7.89865e+18					7898647953488240
IIIa5	2.669	3.53678	3441.73	13766.9					13.7669
IIIb1	3.635	8.53221	3.40571e+08	1.36229e+09					1.36229e+06
IIIb2	3.019	4.65394	45075.2	180301					180.301
IIIb3	3.542	7.64873	4.45379e+07	1.78152e+08					178152
IIIb4	0.096
IIIb5	4.255	33.7323	5.39941e+33	2.15976e+34					2.15976e+31
IVa1	1.886	1.99957	99.9004	399.602	2.25398e+40	2.25398e+40	40.353	40.353	0.399602	7.12772e+40	40.853
IVa2	2.886	4.17923	15108.9	60435.4				12.9188	60.4354
IVa3	3.886	12.2161	1.6449e+12	6.57959e+12					6.57959e+09
IVa4	3.642	8.60615	4.03783e+08	1.61513e+09					1.61513e+06
IVa5	3.745	9.84796	7.04622e+09	2.81849e+10					2.81849e+07
IVb1	2.72	3.67547	4736.59	18946.4					18.9464
IVb2	2.548	3.23285	1709.43	6837.72					6.83772
IVb3	3.794	10.5636	3.66081e+10	1.46432e+11					1.46432e+08
IVb4	2.986	4.52924	33825.3	135301					135.301
IVb5	4.288	40.7509	5.63496e+40	2.25398e+41					2.25398e+38
2014-05-05	OD								0
Ia1	0.654	0.612222	4.0947	8.1894	12180.7	12151.6	4.08567	4.08463	0.0081894
Ia2	1.513	1.50157	31.7376	63.4752				1.44979	0.0634752
Ia3	0.818	0.765245	5.82432	11.6486					0.0116486
Ia4	3.052	4.78371	60772.7	121545					121.545
Ia5	1.5	1.48586	30.61	61.22					0.06122
Ib1	1.326	1.28418	19.2388	38.4775					0.0384775
Ib2	1.122	1.06526	11.6213	23.2426					0.0232426
Ib3	0.938	0.880608	7.59641	15.1928					0.0151928
Ib4	1.256	1.20713	16.1112	32.2224					0.0322224
Ib5	0.624	0.584639	3.84272	7.68544					0.00768544
IIa1	1.094	1.03646	10.8756	21.7513	281525	281438	5.44952	5.44938	0.0217513
IIa2	1.264	1.21583	16.4371	32.8742				1.88136	0.0328742
IIa3	1.242	1.19197	15.5587	31.1173					0.0311173
IIa4	0.903	0.846601	7.02426	14.0485					0.0140485
IIa5	0.843	0.789004	6.15182	12.3036					0.0123036
IIb1	3.332	6.14837	1.40723e+06	2.81447e+06					2814.47
IIb2	0.881	0.825383	6.68933	13.3787					0.0133787
IIb3	1.388	1.35429	22.6096	45.2193					0.0452193
IIb4	2.175	2.4673	293.291	586.582					0.586582
IIb5	1.176	1.12159	13.2311	26.4621					0.0264621
IIIa1	3.159	5.2438	175306	701225	5.26355e+16	4.99344e+16	16.7213	16.6984	701.225
IIIa2	3.64	8.5849	3.84506e+08	1.53803e+09				5.43861	1.53803e+06
IIIa3	3.368	6.36846	2.33592e+06	9.34368e+06					9343.68
IIIa4	4.054	17.0735	1.1843e+17	4.73719e+17					4.73719e+14
IIIa5	3.041	4.73987	54937.2	219749					219.749
IIIb1	3.713	9.42814	2.68002e+09	1.07201e+10					1.07201e+07
IIIb2	3.592	8.10215	1.26517e+08	5.06068e+08					506068
IIIb3	3.762	10.0856	1.21777e+10	4.87108e+10					4.87108e+07
IIIb4	0.092								0
IIIb5	3.304	5.98569	967579	3.87032e+06					3870.32
IVa1	3.22	5.53714	344465	1.37786e+06	1.11475e+13	9.88751e+12	13.0472	12.9951	1377.86
IVa2	0.055							4.26752	0
IVa3	2.655	3.49987	3161.3	12645.2					12.6452
IVa4	3.048	4.7677	58572.9	234292					234.292
IVa5	2.99	4.5441	35002.3	140009					140.009
IVb1	3.833	11.208	1.61439e+11	6.45755e+11					6.45755e+08
IVb2	3.936	13.345	2.21319e+13	8.85275e+13					8.85275e+10
IVb3	3.488	7.20706	1.61087e+07	6.44349e+07					64434.9
IVb4	3.696	9.21845	1.65367e+09	6.61467e+09					6.61467e+06
IVb5	4.41

## Sheet: Gut qPCR data 2W CS exp
				mCXCL2				mIL-1beta				mCCR6				mCCR1				mCCL19				mIL-10				mIL-12beta				mIFNg				mFoxP3				mTGFbeta					mCCL20				mTNF
	mHMBS	mSDHA	Gem. Ref	Power	Norm.	Norm.x100000	Log	Power	Norm.	Norm.x100000	Log	Power	Norm.	Norm.x100000	Log	Power	Norm.	Norm.x100000	Log	Power	Norm.	Norm.x100000	Log	Power	Norm.	Norm.x100000	Log	Power	Norm.	Norm.x100000	Log	Power	Norm.	Norm.x100000	Log	Power	Norm.	Norm.x100000	Log	Power	Norm.	Norm.x100000	Log		Power	Norm.	Norm.x100000	Log	Power
IL I1	115297	1.86404e+06	989668	268.727	0.000271533	27.1533	4.76306	6817.37	0.00688855	688.855	9.42806	1807.78	0.00182665	182.665	7.51306	38166	0.0385644	3856.44	11.9131	3848.29	0.00388846	388.846	8.60306	1136.2	0.00114806	114.806	6.84306	2998.45	0.00302975	302.975	8.24306	2977.74	0.00300882	300.882	8.23306	350.92	0.000354584	35.4584	5.14806	784.158	0.000792344	79.2344	6.30806	IL I1	53974.9	0.0545384	5453.84	12.4131	1789.08
IL I2	94629.3	1.26877e+06	681700	476.06	0.000698343	69.8343	6.12586	4374.8	0.00641748	641.748	9.32586	2217.93	0.00325353	325.353	8.34586	32093.6	0.0470788	4707.88	12.2009	2957.17	0.00433793	433.793	8.76086	734.185	0.00107699	107.699	6.75086	3603.04	0.00528538	528.538	9.04586	1458.23	0.0021391	213.91	7.74086	615.238	0.000902505	90.2505	6.49586	965.411	0.00141618	141.618	7.14586	IL I2	38967.9	0.0393748	3937.48	11.9431	2565.46
IL I3	32541.7	617038	324790	173.645	0.000534639	53.4639	5.74049	1188.56	0.00365948	365.948	8.51549	675.588	0.00208008	208.008	7.70049	7231.1	0.0222639	2226.39	11.1205	870.077	0.00267889	267.889	8.06549	792.353	0.00243959	243.959	7.93049	2740.08	0.00843646	843.646	9.72049	849.223	0.00261469	261.469	8.03049	77.4396	0.00023843	23.843	4.57549	253.352	0.000780049	78.0049	6.28549	IL I3	9912.27	0.0100158	1001.58	9.96806	288.015
IL I4	126169	2.10443e+06	1.1153e+06	576.03	0.000516479	51.6479	5.69064	8810.45	0.00789962	789.962	9.62564	4314.57	0.00386852	386.852	8.59564	66450.8	0.0595811	5958.11	12.5406	2787.97	0.00249975	249.975	7.96564	1360.57	0.00121992	121.992	6.93064	12503.1	0.0112105	1121.05	10.1306	3769.09	0.00337944	337.944	8.40064	648.067	0.000581069	58.1069	5.86064	1530.73	0.00137248	137.248	7.10064	IL I4	108324	0.109455	10945.5	13.4181	5025.32
IL I5	124432	2.11174e+06	1.11809e+06	650.317	0.000581635	58.1635	5.86204	9089.59	0.0081296	812.96	9.66704	3821.7	0.00341808	341.808	8.41704	54539	0.0487789	4877.89	12.252	6144.16	0.00549525	549.525	9.10204	1287.18	0.00115124	115.124	6.84704	7206.09	0.00644502	644.502	9.33204	2693	0.00240858	240.858	7.91204	972.126	0.000869456	86.9456	6.44204	873.098	0.000780887	78.0887	6.28704	IL I5	51955.9	0.0524983	5249.83	12.3581	3902.01
IL I6	156956	2.53754e+06	1.34725e+06	411.572	0.000305491	30.5491	4.93306	12546.5	0.0093127	931.27	9.86306	3269.83	0.00242704	242.704	7.92306	74244.7	0.0551084	5510.84	12.4281	6472.02	0.00480388	480.388	8.90806	1078.64	0.000800626	80.0626	6.32306	8871.73	0.00658507	658.507	9.36306	2385.37	0.00177055	177.055	7.46806	747.018	0.000554477	55.4477	5.79306	1041.9	0.000773353	77.3353	6.27306	IL I6	121871	0.123144	12314.4	13.5881	3444.31
IL II1	212927	2.71967e+06	1.4663e+06	1473.47	0.00100489	100.489	6.65089	12373.8	0.00843879	843.879	9.72089	2866.35	0.00195482	195.482	7.61089	51063.3	0.0348247	3482.47	11.7659	6017.71	0.00410402	410.402	8.68089	2149.82	0.00146615	146.615	7.19589	5934.87	0.00404752	404.752	8.66089	4167.6	0.00284226	284.226	8.15089	834.634	0.000569212	56.9212	5.83089	955.426	0.00065159	65.159	6.02589	IL II1	90147.5	0.0910887	9108.87	13.1531	4787.31
IL II2	172951	5.57291e+06	2.87293e+06	19017	0.00661936	661.936	9.37055	324982	0.113119	11311.9	13.4655	36993.9	0.0128767	1287.67	10.3305	18305.6	0.00637176	637.176	9.31555	293907	0.102302	10230.2	13.3205	289861	0.100894	10089.4	13.3005	8220.44	0.00286134	286.134	8.16055	8135.41	0.00283175	283.175	8.14555	4451.27	0.00154938	154.938	7.27555	4887.9	0.00170136	170.136	7.41055	IL II2	819850	0.828409	82840.9	16.3381	104635
IL II3	131984	2.43417e+06	1.28308e+06	677.934	0.000528365	52.8365	5.72346	15446.6	0.0120387	1203.87	10.2335	2896.31	0.00225731	225.731	7.81846	54539	0.0425064	4250.64	12.0535	7131.55	0.00555816	555.816	9.11846	2098.29	0.00163536	163.536	7.35346	9058.15	0.0070597	705.97	9.46346	4770.75	0.00371821	371.821	8.53846	989.119	0.000770895	77.0895	6.26846	1148.07	0.000894781	89.4781	6.48346	IL II3	116502	0.117719	11771.9	13.5231	3888.51
IL II4	124864	2.0899e+06	1.10738e+06	659.395	0.000595455	59.5455	5.89592	11074.9	0.0100009	1000.09	9.96592	2957.17	0.00267042	267.042	8.06092	75020.6	0.0677461	6774.61	12.7259	12459.9	0.0112517	1125.17	10.1359	1448.15	0.00130773	130.773	7.03092	9089.59	0.00820819	820.819	9.68092	2778.33	0.00250892	250.892	7.97092	888.36	0.000802217	80.2217	6.32592	1520.15	0.00137275	137.275	7.10092	IL II4	41047.3	0.0414758	4147.58	12.0181	2846.55
IL II5	52136.3	757035	404586	241.353	0.000596543	59.6543	5.89856	1782.89	0.0044067	440.67	8.78356	1468.37	0.00362932	362.932	8.50356	14462.2	0.0357457	3574.57	11.8036	1031.12	0.00254859	254.859	7.99356	578.03	0.0014287	142.87	7.15856	2495.3	0.00616756	616.756	9.26856	1093.7	0.00270326	270.326	8.07856	321.795	0.000795371	79.5371	6.31356	355.819	0.000879466	87.9466	6.45856	IL II5	31324.4	0.0316514	3165.14	11.6281	1438.15
IL II6	133363	1.95671e+06	1.04504e+06	1152.06	0.00110241	110.241	6.78452	14512.4	0.013887	1388.7	10.4395	2530.14	0.0024211	242.11	7.91952	52864.1	0.0505858	5058.58	12.3045	8510.33	0.00814357	814.357	9.66952	2069.4	0.00198022	198.022	7.62952	4466.72	0.00427422	427.422	8.73952	2610.3	0.00249781	249.781	7.96452	584.071	0.0005589	55.89	5.80452	837.532	0.000801437	80.1437	6.32452	IL II6	194579	0.196611	19661.1	14.2631	3258.52
IL III1	283895	3.98183e+06	2.13286e+06	78478	0.0367947	3679.47	11.8453	1.95671e+06	0.917411	91741.1	16.4853	34159.5	0.0160158	1601.58	10.6453	728717	0.341662	34166.2	15.0603	860610	0.4035	40350	15.3003	4153.18	0.00194723	194.723	7.60528	5442.3	0.00255164	255.164	7.99528	16327.3	0.00765512	765.512	9.58028	6653.97	0.00311974	311.974	8.28528	3615.55	0.00169516	169.516	7.40528	IL III1	470880	0.475796	47579.6	15.5381	230595
IL III2	176585	1.92977e+06	1.05318e+06	18305.6	0.0173813	1738.13	10.7633	445480	0.422986	42298.6	15.3683	44917.8	0.0426497	4264.97	12.0583	224289	0.212964	21296.4	14.3783	289861	0.275224	27522.4	14.7483	3169.41	0.00300938	300.938	8.23332	4887.9	0.00464109	464.109	8.85832	4624.24	0.00439074	439.074	8.77832	6405.08	0.00608166	608.166	9.24832	6888.62	0.00654079	654.079	9.35332	IL III2	363098	0.366889	36688.9	15.1631	100025
IL III3	174154	2.49395e+06	1.33405e+06	16384	0.0122814	1228.14	10.2623	274225	0.205558	20555.8	14.3273	33923.6	0.025429	2542.9	11.3123	276132	0.206988	20698.8	14.3373	263054	0.197184	19718.4	14.2673	15446.6	0.0115787	1157.87	10.1773	8051.27	0.0060352	603.52	9.23726	3756.05	0.00281552	281.552	8.13726	4482.23	0.00335986	335.986	8.39226	3444.31	0.00258184	258.184	8.01226	IL III3	235440	0.237898	23789.8	14.5381	50886.7
IL III4	92361.2	1.19204e+06	642200	10550.3	0.0164284	1642.84	10.682	192567	0.299855	29985.5	14.872	41764.8	0.0650339	6503.39	12.667	92041.7	0.143322	14332.2	13.807	158596	0.246958	24695.8	14.592	2360.7	0.00367596	367.596	8.52198	3516.68	0.00547599	547.599	9.09698	2179.83	0.00339432	339.432	8.40698	3808.48	0.00593036	593.036	9.21198	4560.57	0.00710149	710.149	9.47198	IL III4	205674	0.207821	20782.1	14.3431	43538.4
IL III5	146445	2.36761e+06	1.25703e+06	26432	0.0210274	2102.74	11.0381	369445	0.293904	29390.4	14.8431	49323.9	0.0392385	3923.85	11.9381	323858	0.257638	25763.8	14.6531	558037	0.443933	44393.3	15.4381	4560.57	0.00362806	362.806	8.50306	5812.73	0.00462419	462.419	8.85306	5752.61	0.00457636	457.636	8.83806	6251.56	0.00497329	497.329	8.95806	4255.17	0.0033851	338.51	8.40306	IL III5	567791	0.573719	57371.9	15.8081	108701
IL III6	101421	1.52989e+06	815657	15076.4	0.0184837	1848.37	10.852	281934	0.345653	34565.3	15.077	27081.1	0.0332016	3320.16	11.697	246290	0.301953	30195.3	14.882	270450	0.331572	33157.2	15.017	3444.31	0.00422274	422.274	8.72204	5184.54	0.00635627	635.627	9.31204	3565.78	0.00437166	437.166	8.77204	5348.8	0.00655766	655.766	9.35704	2312.12	0.00283467	283.467	8.14704	IL III6	398715	0.402878	40287.8	15.2981	72465.2
IL IV1	178430	2.38408e+06	1.28125e+06	13079.3	0.0102082	1020.82	9.99552	272331	0.21255	21255	14.3755	14972.2	0.0116856	1168.56	10.1905	265803	0.207456	20745.6	14.3405	116099	0.0906138	9061.38	13.1455	3769.09	0.00294172	294.172	8.20052	5130.91	0.0040046	400.46	8.64552	3432.4	0.00267893	267.893	8.06552	5693.11	0.00444338	444.338	8.79552	4053.63	0.0031638	316.38	8.30552	IL IV1	567791	0.573719	57371.9	15.8081	60305.4
IL IV2	114501	2.2399e+06	1.1772e+06	12677.7	0.0107693	1076.93	10.0727	252338	0.214355	21435.5	14.3877	18497	0.0157127	1571.27	10.6177	263967	0.224234	22423.4	14.4527	131984	0.112117	11211.7	13.4527	4182.07	0.00355256	355.256	8.47271	4887.9	0.00415215	415.215	8.69771	3970.21	0.00337259	337.259	8.39771	5812.73	0.00493777	493.777	8.94771	3350.13	0.00284585	284.585	8.15271	IL IV2	591902	0.598082	59808.2	15.8681	83819.6
IL IV3	154260	2.2949e+06	1.22458e+06	15554	0.0127015	1270.15	10.3108	313912	0.256342	25634.2	14.6458	37122.3	0.0303143	3031.43	11.5658	204253	0.166795	16679.5	14.0258	293907	0.240006	24000.6	14.5508	2977.74	0.00243164	243.164	7.92579	4904.87	0.00400535	400.535	8.64579	3875.05	0.00316439	316.439	8.30579	4011.71	0.00327599	327.599	8.35579	6449.63	0.00526681	526.681	9.04079	IL IV3	559974	0.56582	56582	15.7881	70728.3
IL IV4	105728	1.5246e+06	815164	14213.8	0.0174367	1743.67	10.7679	198668	0.243715	24371.5	14.5729	26523.8	0.032538	3253.8	11.6679	208545	0.255832	25583.2	14.6429	165905	0.203524	20352.4	14.3129	4640.29	0.00569246	569.246	9.15291	8393.17	0.0102963	1029.63	10.0079	3385.14	0.00415271	415.271	8.69791	5873.48	0.00720527	720.527	9.49291	7858.29	0.00964013	964.013	9.91291	IL IV4	261237	0.263964	26396.4	14.6881	56855
IL IV5	138545	2.34312e+06	1.24083e+06	23250.9	0.0187381	1873.81	10.8718	479111	0.38612	38612	15.2368	16327.3	0.0131583	1315.83	10.3618	292890	0.236043	23604.3	14.5268	152664	0.123033	12303.3	13.5868	4211.15	0.00339381	339.381	8.40676	5934.87	0.00478297	478.297	8.90176	6793.79	0.00547518	547.518	9.09676	6229.93	0.00502076	502.076	8.97176	6864.79	0.0055324	553.24	9.11176	IL IV5	381150	0.385129	38512.9	15.2331	130619
IL IV6	128820	2.51129e+06	1.32006e+06	22381.2	0.0169547	1695.47	10.7275	377208	0.285751	28575.1	14.8025	20594.9	0.0156015	1560.15	10.6075	358099	0.271275	27127.5	14.7275	150041	0.113663	11366.3	13.4725	4451.27	0.00337202	337.202	8.39747	7082.29	0.00536514	536.514	9.06747	6186.9	0.00468684	468.684	8.87247	6059.57	0.00459038	459.038	8.84247	5732.7	0.00434277	434.277	8.76247	IL IV6	546552	0.552258	55225.8	15.7531	171756
				mCXCL2				mIL-1beta				mCCR6				mCCR1				mCCL19				mIL-10				mIL-12beta				mIFNg				mFoxP3				mTGFbeta					mCCL20				mTNF
	mHPRT	mSDHA	Gem. Ref	Power	Norm.	Norm.x100000	Log	Power	Norm.	Norm.x100000	Log	Power	Norm.	Norm.x100000	Log	Power	Norm.	Norm.x100000	Log	Power	Norm.	Norm.x100000	Log	Power	Norm.	Norm.x100000	Log	Power	Norm.	Norm.x100000	Log	Power	Norm.	Norm.x100000	Log	Power	Norm.	Norm.x100000	Log	Power	Norm.	Norm.x100000	Log		Power	Norm.	Norm.x100000	Log	Power
PP I1	919188	1.71526e+06	1.31723e+06	615.238	0.000467071	46.7071	5.54557	16102.5	0.0122246	1222.46	10.2556	103552	0.0786139	7861.39	12.9406	58860	0.0446848	4468.48	12.1256	418538	0.317742	31774.2	14.9556	2352.53	0.00178598	178.598	7.48057	3061.45	0.00232416	232.416	7.86057	910.175	0.000690978	69.0978	6.11057	2637.58	0.00200238	200.238	7.64557	2026.82	0.0015387	153.87	7.26557	PP I1	207105	0.157228	15722.8	13.9406	7831.1
PP I2	954907	1.65684e+06	1.30587e+06	508.463	0.000389367	38.9367	5.28306	21247.4	0.0162707	1627.07	10.6681	93326.6	0.0714669	7146.69	12.8031	53974.9	0.0413324	4133.24	12.0131	260333	0.199356	19935.6	14.2831	2846.55	0.00217981	217.981	7.76806	3756.05	0.00287628	287.628	8.16806	1992	0.00152542	152.542	7.25306	1562.89	0.00119682	119.682	6.90306	1067.48	0.00081745	81.745	6.35306	PP I2	302170	0.229399	22939.9	14.4856	5480.15
PP I3	878693	1.40292e+06	1.14081e+06	198.776	0.000174242	17.4242	4.12302	10772	0.00944246	944.246	9.88302	77129.8	0.0676099	6760.99	12.723	42055.3	0.0368646	3686.46	11.848	239555	0.209988	20998.8	14.358	1016.93	0.000891411	89.1411	6.47802	2583.3	0.00226445	226.445	7.82302	1009.9	0.000885253	88.5253	6.46802	1213.53	0.00106375	106.375	6.73302	1296.13	0.00113616	113.616	6.82802	PP I3	264884	0.201092	20109.2	14.2956	4167.6
PP I4	1.13165e+06	1.36456e+06	1.2481e+06	344.892	0.000276333	27.6333	4.78833	22851.5	0.018309	1830.9	10.8383	118539	0.0949751	9497.51	13.2133	73987.8	0.0592801	5928.01	12.5333	718685	0.575821	57582.1	15.8133	3385.14	0.00271223	271.223	8.08333	4255.17	0.0034093	340.93	8.41333	2547.74	0.00204128	204.128	7.67333	2288.2	0.00183334	183.334	7.51833	1845.76	0.00147885	147.885	7.20833	PP I4	447026	0.339369	33936.9	15.0506	7804.01
PP I5	1.04495e+06	1.36456e+06	1.20475e+06	524.573	0.00043542	43.542	5.44434	20954.9	0.0173935	1739.35	10.7643	138066	0.114601	11460.1	13.4843	78478	0.0651403	6514.03	12.6693	533452	0.44279	44279	15.4343	2574.36	0.00213684	213.684	7.73934	6165.49	0.00511764	511.764	8.99934	2460.95	0.0020427	204.27	7.67434	1845.76	0.00153207	153.207	7.25934	1646.29	0.00136649	136.649	7.09434	PP I5	317193	0.240803	24080.3	14.5556	8841.04
PP I6	1.08555e+06	2097152	1.59135e+06	314.083	0.000197368	19.7368	4.30282	28526.2	0.0179258	1792.58	10.8078	214408	0.134733	13473.3	13.7178	101070	0.0635122	6351.22	12.6328	625652	0.393157	39315.7	15.2628	2256.7	0.0014181	141.81	7.14782	4938.99	0.00310364	310.364	8.27782	2127.58	0.00133697	133.697	7.06282	3061.45	0.0019238	192.38	7.58782	3970.21	0.00249487	249.487	7.96282	PP I6	448578	0.340548	34054.8	15.0556	9058.15
PP II1	925581	1.22131e+06	1.07345e+06	537.455	0.000500682	50.0682	5.64582	25355.3	0.0236205	2362.05	11.2058	123145	0.114719	11471.9	13.4858	93650.6	0.0872429	8724.29	13.0908	621330	0.578818	57881.8	15.8208	2998.45	0.00279329	279.329	8.12582	4225.77	0.00393664	393.664	8.62082	1078.64	0.00100484	100.484	6.65082	5404.7	0.00503491	503.491	8.97582	3565.78	0.0033218	332.18	8.37582	PP II1	561918	0.426592	42659.2	15.3806	15181.2
PP II2	909680	1.69165e+06	1.30067e+06	768.02	0.000590482	59.0482	5.88382	25531.7	0.0196297	1962.97	10.9388	180921	0.139099	13909.9	13.7638	76332	0.0586869	5868.69	12.5188	558037	0.429039	42903.9	15.3888	3615.55	0.00277977	277.977	8.11882	4592.3	0.00353073	353.073	8.46382	1746.2	0.00134254	134.254	7.06882	3653.34	0.00280882	280.882	8.13382	2069.4	0.00159104	159.104	7.31382	PP II2	1.16751e+06	0.886338	88633.8	16.4356	11869.7
PP II3	1.22981e+06	2.47672e+06	1.85326e+06	714.109	0.000385325	38.5325	5.268	41620.3	0.0224578	2245.78	11.133	210725	0.113705	11370.5	13.473	98647.9	0.0532293	5322.93	12.378	581734	0.313897	31389.7	14.938	3769.09	0.00203376	203.376	7.668	5367.37	0.00289617	289.617	8.178	1998.91	0.00107859	107.859	6.753	3730.1	0.00201272	201.272	7.653	2272.4	0.00122616	122.616	6.938	PP II3	1.06321e+06	0.807161	80716.1	16.3006	11268.4
PP II4	1.28203e+06	2.1938e+06	1.73792e+06	615.238	0.000354009	35.4009	5.14571	26894.1	0.0154749	1547.49	10.5957	244589	0.140737	14073.7	13.7807	81810.6	0.047074	4707.4	12.2007	612776	0.352593	35259.3	15.1057	5712.87	0.0032872	328.72	8.36071	7131.55	0.00410351	410.351	8.68071	3396.89	0.00195458	195.458	7.61071	2452.44	0.00141114	141.114	7.14071	3743.05	0.00215376	215.376	7.75071	PP II4	770267	0.584765	58476.5	15.8356	11074.9
PP II5	1.29095e+06	1.94994e+06	1.62045e+06	355.819	0.000219581	21.9581	4.45668	15339.9	0.00946646	946.646	9.88668	88292.3	0.0544864	5448.64	12.4117	65991.8	0.0407245	4072.45	11.9917	431799	0.266469	26646.9	14.7017	2149.82	0.00132668	132.668	7.05168	3528.89	0.00217773	217.773	7.76668	2033.85	0.00125512	125.512	6.97168	1060.11	0.00065421	65.421	6.03168	897.644	0.000553949	55.3949	5.79168	PP II5	289861	0.220054	22005.4	14.4256	3691.52
PP II6	1.22131e+06	1.82568e+06	1.52349e+06	600.491	0.000394154	39.4154	5.30069	21173.9	0.0138983	1389.83	10.4407	71467.5	0.0469103	4691.03	12.1957	63743.9	0.0418406	4184.06	12.0307	520666	0.341758	34175.8	15.0607	5873.48	0.00385527	385.527	8.59069	4011.71	0.00263323	263.323	8.04069	2418.67	0.00158758	158.758	7.31069	447.269	0.000293581	29.3581	4.87569	499.728	0.000328015	32.8015	5.03569	PP II6	294927	0.2239	22390	14.4506	3385.14
PP III1	1.24697e+06	1.84476e+06	1.54587e+06	20452.6	0.0132305	1323.05	10.3697	201441	0.13031	13031	13.6697	260333	0.168406	16840.6	14.0397	218913	0.141612	14161.2	13.7897	1.17156e+06	0.757867	75786.7	16.2097	5792.62	0.00374717	374.717	8.54966	7750.1	0.00501344	501.344	8.96966	3050.86	0.00197356	197.356	7.62466	7106.88	0.00459734	459.734	8.84466	14263.1	0.00922661	922.661	9.84966	PP III1	509951	0.38714	38714	15.2406	153726
PP III2	1.18791e+06	1.6004e+06	1.39416e+06	5634.22	0.00404131	404.131	8.65868	146445	0.105042	10504.2	13.3587	294927	0.211545	21154.5	14.3687	195255	0.140052	14005.2	13.7737	894052	0.641285	64128.5	15.9687	2055.11	0.00147409	147.409	7.20368	3875.05	0.0027795	277.95	8.11868	1101.31	0.000789944	78.9944	6.30368	5955.47	0.00427174	427.174	8.73868	8248.98	0.00591682	591.682	9.20868	PP III2	323858	0.245863	24586.3	14.5856	40763.8
PP III4	1.35513e+06	2.14865e+06	1.75189e+06	13969.6	0.007974	797.4	9.63916	267652	0.152779	15277.9	13.8992	96953.1	0.055342	5534.2	12.4342	131072	0.0748174	7481.74	12.8692	1.03056e+06	0.588257	58825.7	15.8442	3385.14	0.00193228	193.228	7.59416	3782.17	0.00215891	215.891	7.75416	2048	0.00116902	116.902	6.86916	3997.83	0.00228201	228.201	7.83416	3929.15	0.0022428	224.28	7.80916	PP III4	654485	0.496866	49686.6	15.6006	64410.1
PP III5	1.0818e+06	1.89006e+06	1.48593e+06	9442.81	0.00635482	635.482	9.31171	100025	0.0673148	6731.48	12.7167	101773	0.0684914	6849.14	12.7417	142441	0.0958596	9585.96	13.2267	227420	0.153049	15304.9	13.9017	1734.13	0.00116704	116.704	6.86671	5148.73	0.00346499	346.499	8.43671	778.741	0.000524077	52.4077	5.71171	4096	0.00275653	275.653	8.10671	5007.93	0.00337024	337.024	8.39671	PP III5	193235	0.146699	14669.9	13.8406	53416.6
PP III6	1.23408e+06	2.27905e+06	1.75656e+06	11268.4	0.00641505	641.505	9.32532	154260	0.087819	8781.9	13.1003	232199	0.132189	13218.9	13.6903	185364	0.105526	10552.6	13.3653	887877	0.505463	50546.3	15.6253	2683.69	0.00152781	152.781	7.25532	5518.27	0.00314152	314.152	8.29532	1606.83	0.000914757	91.4757	6.51532	5077.84	0.00289078	289.078	8.17532	9809.75	0.00558463	558.463	9.12532	PP III6	408507	0.310126	31012.6	14.9206	54918.3
PP IV1	1.0931e+06	2.20142e+06	1.64726e+06	3915.55	0.00237701	237.701	7.893	80964.4	0.049151	4915.1	12.263	129267	0.0784742	7847.42	12.938	97966.4	0.0594724	5947.24	12.538	575717	0.3495	34950	15.093	2817.11	0.00171018	171.018	7.418	3628.1	0.00220251	220.251	7.783	560.278	0.000340127	34.0127	5.088	6101.72	0.00370416	370.416	8.533	5853.16	0.00355327	355.327	8.473	PP IV1	1.57837e+06	1.19825	119825	16.8706	42939
PP IV2	711251	1.11221e+06	911732	4513.4	0.00495036	495.036	8.95139	93975.7	0.103074	10307.4	13.3314	277091	0.303917	30391.7	14.8914	121030	0.132747	13274.7	13.6964	1.59486e+06	1.74927	174927	17.4164	2619.36	0.00287295	287.295	8.16639	5404.7	0.00592796	592.796	9.21139	1108.97	0.00121633	121.633	6.92639	7831.1	0.00858927	858.927	9.74639	16612.7	0.0182211	1822.11	10.8314	PP IV2	338783	0.257194	25719.4	14.6506	45387.3
PP IV3	2.06112e+06	2.79613e+06	2.42863e+06	14512.4	0.00597556	597.556	9.22293	326110	0.134278	13427.8	13.7129	440872	0.181531	18153.1	14.1479	274225	0.112914	11291.4	13.4629	2.44262e+06	1.00576	100576	16.6179	5311.85	0.00218718	218.718	7.77293	8629.13	0.00355309	355.309	8.47293	2592.27	0.00106738	106.738	6.73793	8719.32	0.00359023	359.023	8.48793	11952.3	0.00492142	492.142	8.94293	PP IV3	1.01637e+06	0.771602	77160.2	16.2356	68082.7
PP IV4	964887	2.33501e+06	1.64995e+06	1403.68	0.000850742	85.0742	6.41065	74761.1	0.0453111	4531.11	12.1456	133363	0.0808285	8082.85	12.9806	100372	0.0608335	6083.35	12.5706	736334	0.446276	44627.6	15.4456	4854.14	0.00294199	294.199	8.20065	5113.16	0.00309898	309.898	8.27565	891.444	0.000540285	54.0285	5.75565	5461.19	0.00330991	330.991	8.37065	4544.8	0.0027545	275.45	8.10565	PP IV4	1.08555e+06	0.824121	82412.1	16.3306	29944.4
PP IV5	706338	817013	761676	2619.36	0.00343895	343.895	8.42582	54350.3	0.0713562	7135.62	12.8008	22615.1	0.0296913	2969.13	11.5358	63523.4	0.0833995	8339.95	13.0258	390510	0.512698	51269.8	15.6458	3315.48	0.00435287	435.287	8.76582	3902.01	0.00512292	512.292	9.00082	2619.36	0.00343895	343.895	8.42582	965.411	0.00126748	126.748	6.98582	1488.87	0.00195473	195.473	7.61082	PP IV5	364359	0.276611	27661.1	14.7556	14362.3
PP IV6	1.4225e+06	1.12384e+06	1.27317e+06	10884.6	0.00854921	854.921	9.73965	72969.2	0.057313	5731.3	12.4846	132902	0.104387	10438.7	13.3496	189259	0.148652	14865.2	13.8596	268581	0.210955	21095.5	14.3646	5060.27	0.00397455	397.455	8.63465	6793.79	0.00533612	533.612	9.05965	2120.22	0.00166531	166.531	7.37965	4803.93	0.00377321	377.321	8.55965	15500.2	0.0121745	1217.45	10.2496	PP IV6	630003	0.47828	47828	15.5456	52864.1
[truncated: 37 more columns]

## Sheet: Gut qPCR data 4W CS exp
				mTNF				mCXCL2				mIL-1beta				mCCR6				mCCL20					mTGFbeta				mA20				mATG7				mATG16L1				mKC					mTRPV1
	mSDHA	mHMBS	Gem. Ref	Power	Norm.	Norm.x100000	Log	Power	Norm.	Norm.x100000	Log	Power	Norm.	Norm.x100000	Log	Power	Norm.	Norm.x100000	Log	Power	Norm.	Norm.x100000	Log		Power	Norm.	Norm.x100000	Log	Power	Norm.	Norm.x100000	Log	Power	Norm.	Norm.x100000	Log	Power	Norm.	Norm.x100000	Log	Power	Norm.	Norm.x100000	Log		Power	Norm.	Norm.x100000	Log
IL Ia1	1.67415e+06	65083.3	869618	574.037	0.000660102	66.0102	6.04462	239.686	0.000275622	27.5622	4.78462	4737.79	0.00544813	544.813	9.08962	826.001	0.000949843	94.9843	6.56962	62648.8	0.0720418	7204.18	12.8146	IL Ia1	190.019	0.000218509	218.509	7.77155	1971.39	0.00226696	226.696	7.82462	21544	0.0247741	2477.41	11.2746	132.974	0.000152911	152.911	7.25655	1152.06	0.00132479	1324.79	10.3715	IL Ia1	16.3362	1.87855e-05	18.7855	4.23155
IL Ia2	1.03056e+06	45861.6	538212	404.501	0.000751565	75.1565	6.23183	393.44	0.000731013	73.1013	6.19183	4544.8	0.00844425	844.425	9.72183	1226.22	0.00227832	227.832	7.83183	25006.2	0.0464617	4646.17	12.1818	IL Ia2	91.1392	0.000169337	169.337	7.40375	1463.29	0.0027188	271.88	8.08683	11545.2	0.0214509	2145.09	11.0668	87.4266	0.000162439	162.439	7.34375	897.644	0.00166783	1667.83	10.7038	IL Ia2	28.5417	5.30306e-05	53.0306	5.72875
IL Ia3	1.61153e+06	67378.5	839454	828.869	0.00098739	98.739	6.62555	281.112	0.000334874	33.4874	5.06555	7306.68	0.00870408	870.408	9.76555	2264.54	0.00269763	269.763	8.07555	46180.6	0.0550127	5501.27	12.4255	IL Ia3	292.036	0.000347887	347.887	8.44248	4640.29	0.00552775	552.775	9.11055	51418.5	0.0612523	6125.23	12.5805	385.343	0.00045904	459.04	8.84248	2280.29	0.00271639	2716.39	11.4075	IL Ia3	25.3691	3.02209e-05	30.2209	4.91748
IL Ia4	336442	8779.97	172611	234.753	0.00136001	136.001	7.08747	47.5048	0.000275212	27.5212	4.78247	1525.43	0.00883737	883.737	9.78747	1552.09	0.00899185	899.185	9.81247	21618.8	0.125246	12524.6	13.6125	IL Ia4	24.1676	0.000140012	140.012	7.1294	945.543	0.00547788	547.788	9.09747	4973.34	0.0288124	2881.24	11.4925	58.4852	0.000338826	338.826	8.4044	630.346	0.00365183	3651.83	11.8344	IL Ia4	17.5087	0.000101434	101.434	6.6644
IL Ia5	1.14348e+06	53788.1	598634	1164.1	0.00194459	194.459	7.60333	130.69	0.000218313	21.8313	4.44833	5792.62	0.00967639	967.639	9.91833	3396.89	0.00567441	567.441	9.14833	32429.1	0.0541718	5417.18	12.4033	IL Ia5	405.905	0.000678053	678.053	9.40525	5423.47	0.00905974	905.974	9.82333	32881.8	0.054928	5492.8	12.4233	613.109	0.00102418	1024.18	10.0003	1341.84	0.00224151	2241.51	11.1303	IL Ia5	22.3159	3.7278e-05	37.278	5.22025
IL Ib1	1.47267e+06	61359.5	767013	2478.07	0.0032308	323.08	8.33575	234.753	0.000306061	30.6061	4.93575	8539.88	0.0111339	1113.39	10.1207	17620.9	0.0229734	2297.34	11.1657	32995.9	0.0430187	4301.87	12.0707	IL Ib1	926.084	0.00120739	1207.39	10.2377	9312.8	0.0121416	1214.16	10.2457	46663.3	0.0608376	6083.76	12.5707	834.634	0.00108816	1088.16	10.0877	1640.59	0.00213893	2138.93	11.0627	IL Ib1	2435.5	0.0031753	3175.3	11.6327
IL Ib2	2.63615e+06	69996.7	1.35307e+06	1180.35	0.000872349	87.2349	6.44683	784.158	0.000579539	57.9539	5.85683	17438.6	0.0128882	1288.82	10.3318	1590.21	0.00117526	117.526	6.87683	118539	0.0876071	8760.71	13.0968	IL Ib2	243.032	0.000179615	179.615	7.48876	10998.4	0.00812843	812.843	9.66683	21618.8	0.0159776	1597.76	10.6418	369.646	0.00027319	273.19	8.09376	8841.04	0.00653405	6534.05	12.6738	IL Ib2	7538.18	0.00557116	5571.16	12.4438
IL Ib3	2.6637e+06	89215.1	1.37646e+06	1370.04	0.000995336	99.5336	6.63711	436.549	0.000317154	31.7154	4.98711	9184.59	0.00667263	667.263	9.38211	1221.98	0.000887769	88.7769	6.47211	87986.8	0.0639227	6392.27	12.6421	IL Ib3	271.536	0.000197272	197.272	7.62404	9312.8	0.00676578	676.578	9.40211	35364.2	0.0256922	2569.22	11.3271	267.798	0.000194556	194.556	7.60404	7033.37	0.00510976	5109.76	12.319	IL Ib3	7643.41	0.00555296	5552.96	12.439
IL Ib4	2.05399e+06	72969.2	1.06348e+06	1752.26	0.00164766	164.766	7.36428	297.14	0.000279403	27.9403	4.80428	4225.77	0.00397353	397.353	8.63428	1858.6	0.00174766	174.766	7.44928	45073.8	0.0423832	4238.32	12.0493	IL Ib4	556.408	0.000523195	523.195	9.03121	12331	0.0115949	1159.49	10.1793	33456.5	0.0314594	3145.94	11.6193	670.921	0.000630873	630.873	9.30121	2149.82	0.00202149	2021.49	10.9812	IL Ib4	4754.24	0.00447045	4470.45	12.1262
IL Ib5	2.49395e+06	100025	1.29699e+06	2538.92	0.00195755	195.755	7.61291	455.087	0.000350881	35.0881	5.13291	9216.48	0.00710607	710.607	9.47291	2048	0.00157904	157.904	7.30291	52498.9	0.0404776	4047.76	11.9829	IL Ib5	596.344	0.000459792	459.792	8.84484	11625.5	0.00896344	896.344	9.80791	40482.2	0.0312125	3121.25	11.6079	519.147	0.000400272	400.272	8.64484	4314.57	0.00332661	3326.61	11.6998	IL Ib5	6080.61	0.00468826	4688.26	12.1948
IL IIa1	1.6004e+06	66681.5	833540	2233.36	0.00267937	267.937	8.06575	286.026	0.000343145	34.3145	5.10075	5202.54	0.0062415	624.15	9.28575	1251.98	0.00150201	150.201	7.23075	69754.6	0.0836847	8368.47	13.0307	IL IIa1	281.112	0.00033725	337.25	8.39768	8163.66	0.00979396	979.396	9.93575	33689.2	0.040417	4041.7	11.9807	843.357	0.00101178	1011.78	9.98268	3997.83	0.0047962	4796.2	12.2277	IL IIa1	6360.83	0.00763111	7631.11	12.8977
IL IIa2	1.76961e+06	31761.7	900686	267.798	0.000297326	29.7326	4.89398	227.544	0.000252634	25.2634	4.65898	5256.91	0.00583657	583.657	9.18898	533.742	0.000592596	59.2596	5.88898	59269.4	0.0658048	6580.48	12.684	IL IIa2	42.5179	4.72062e-05	47.2062	5.5609	3956.48	0.00439274	439.274	8.77898	9184.59	0.0101973	1019.73	9.99398	88.647	9.84217e-05	98.4217	6.6209	2360.7	0.002621	2621	11.3559	IL IIa2	7912.95	0.00878547	8785.47	13.1009
IL IIa3	2.43417e+06	84989.7	1.25958e+06	2005.85	0.00159248	159.248	7.31513	405.905	0.000322254	32.2254	5.01013	5772.58	0.00458293	458.293	8.84013	2443.95	0.00194029	194.029	7.60013	60305.4	0.0478774	4787.74	12.2251	IL IIa3	175.46	0.0001393	139.3	7.12206	3653.34	0.00290044	290.044	8.18013	37122.3	0.029472	2947.2	11.5251	432.034	0.000342998	342.998	8.42206	3717.2	0.00295114	2951.14	11.5271	IL IIa3	4025.63	0.00319601	3196.01	11.6421
IL IIa4	1.19618e+06	14664.1	605421	201.551	0.00033291	33.291	5.05706	157.041	0.000259392	25.9392	4.69706	2787.97	0.00460501	460.501	8.84706	217.519	0.000359286	35.9286	5.16706	31982.6	0.0528271	5282.71	12.3671	IL IIa4	4.37717	7.22997e-06	7.22997	2.85399	574.037	0.000948162	94.8162	6.56706	8051.27	0.0132986	1329.86	10.3771	35.6295	5.88508e-05	58.8508	5.87899	1964.57	0.00324497	3244.97	11.664	IL IIa4	4167.6	0.0068838	6883.8	12.749
IL IIa5	2.52876e+06	104273	1.31652e+06	3902.01	0.00296388	296.388	8.21135	592.224	0.000449842	44.9842	5.49135	11346.8	0.00861881	861.881	9.75135	1924.14	0.00146154	146.154	7.19135	34278.1	0.026037	2603.7	11.3463	IL IIa5	317.365	0.000241064	241.064	7.91327	2967.43	0.002254	225.4	7.81635	55109	0.0418597	4185.97	12.0313	628.165	0.000477142	477.142	8.89827	2846.55	0.00216218	2162.18	11.0783	IL IIa5	8810.45	0.00669224	6692.24	12.7083
IL IIb1	2.25548e+06	101070	1.17827e+06	3082.75	0.00261633	261.633	8.0314	515.561	0.000437557	43.7557	5.4514	10369.1	0.00880024	880.024	9.7814	2486.67	0.00211044	211.044	7.7214	39511.9	0.0335338	3353.38	11.7114	IL IIb1	132.974	0.000112855	112.855	6.81833	3717.2	0.00315479	315.479	8.3014	58860	0.0499545	4995.45	12.2864	784.158	0.000665515	665.515	9.37833	3628.1	0.00307917	3079.17	11.5883	IL IIb1	7206.09	0.0061158	6115.8	12.5783
IL IIb2	1.67415e+06	79298.2	876726	2574.36	0.00293634	293.634	8.19787	380.038	0.000433474	43.3474	5.43787	5934.87	0.00676936	676.936	9.40287	1904.24	0.00217199	217.199	7.76287	54162.2	0.0617779	6177.79	12.5929	IL IIb2	216.767	0.000247246	247.246	7.9498	3653.34	0.00416703	416.703	8.70287	39239	0.0447563	4475.63	12.1279	564.175	0.000643503	643.503	9.3298	4672.57	0.00532957	5329.57	12.3798	IL IIb2	6316.9	0.0072051	7205.1	12.8148
IL IIb3	1.6858e+06	28625.2	857211	439.586	0.000512809	51.2809	5.68035	269.66	0.000314579	31.4579	4.97535	3875.05	0.00452053	452.053	8.82035	436.549	0.000509266	50.9266	5.67035	31761.7	0.0370523	3705.23	11.8553	IL IIb3	36.2523	4.22909e-05	42.2909	5.40228	1256.33	0.0014656	146.56	7.19535	17682.1	0.0206274	2062.74	11.0103	112.986	0.000131806	131.806	7.04228	2711.73	0.00316344	3163.44	11.6273	IL IIb3	8779.97	0.0102425	10242.5	13.3223
IL IIb4	2.31889e+06	111757	1.21532e+06	2926.58	0.00240807	240.807	7.91173	393.44	0.000323733	32.3733	5.01673	12503.1	0.0102879	1028.79	10.0067	2264.54	0.00186332	186.332	7.54173	32881.8	0.027056	2705.6	11.4017	IL IIb4	385.343	0.000317071	317.071	8.30866	5732.7	0.00471703	471.703	8.88173	46341	0.0381306	3813.06	11.8967	494.559	0.000406937	406.937	8.66866	4592.3	0.00377867	3778.67	11.8837	IL IIb4	9345.14	0.00768944	7689.44	12.9087
IL IIb5	2.27116e+06	88292.3	1.17973e+06	3666.02	0.00310752	310.752	8.27962	510.229	0.000432497	43.2497	5.43462	10369.1	0.00878938	878.938	9.77962	2856.44	0.00242127	242.127	7.91962	175365	0.148649	14864.9	13.8596	IL IIb5	328.557	0.000278502	278.502	8.12155	6316.9	0.00535454	535.454	9.06462	54350.3	0.0460702	4607.02	12.1696	762.715	0.000646518	646.518	9.33655	6653.97	0.00564026	5640.26	12.4615	IL IIb5	9184.59	0.00778535	7785.35	12.9265
IL IIIa1	1.35513e+06	57052.4	706091	13587.6	0.0192434	1924.34	10.9101	1327.96	0.00188073	188.073	7.55515	52317.3	0.0740942	7409.42	12.8551	5256.91	0.00744509	744.509	9.54015	166481	0.235779	23577.9	14.5251	IL IIIa1	311.913	0.000441746	441.746	8.78707	2988.07	0.00423185	423.185	8.72515	42055.3	0.0595607	5956.07	12.5401	654.841	0.000927416	927.416	9.85707	16214.5	0.0229638	22963.8	14.4871	IL IIIa1	8871.73	0.0125646	12564.6	13.6171
IL IIIa2	1.0931e+06	70728.3	581916	139509	0.239741	23974.1	14.5492	16270.8	0.0279608	2796.08	11.4492	160254	0.27539	27539	14.7492	6562.36	0.0112772	1127.72	10.1392	92041.7	0.15817	15817	13.9492	IL IIIa2	1164.1	0.00200046	2000.46	10.9661	8393.17	0.0144233	1442.33	10.4942	56658.3	0.097365	9736.5	13.2492	508.463	0.000873774	873.774	9.77112	109457	0.188097	188097	17.5211	IL IIIa2	9508.49	0.01634	16340	13.9961
IL IIIa3	1.78192e+06	115297	948608	82379.6	0.0868426	8684.26	13.0842	11151.9	0.0117561	1175.61	10.1992	173551	0.182953	18295.3	14.1592	14164.6	0.014932	1493.2	10.5442	424381	0.447372	44737.2	15.4492	IL IIIa3	1675.06	0.00176581	1765.81	10.7861	10155.7	0.0107059	1070.59	10.0642	53974.9	0.056899	5689.9	12.4742	826.001	0.000870751	870.751	9.76612	122719	0.129368	129368	16.9811	IL IIIa3	9280.58	0.00978337	9783.37	13.2561
IL IIIa4	1.57837e+06	72465.2	825415	20101.3	0.0243529	2435.29	11.2499	2601.27	0.00315147	315.147	8.29988	60305.4	0.0730607	7306.07	12.8349	4656.4	0.00564128	564.128	9.13988	279018	0.338034	33803.4	15.0449	IL IIIa4	1013.41	0.00122776	1227.76	10.2618	7408.68	0.00897569	897.569	9.80988	64633.7	0.0783045	7830.45	12.9349	479.371	0.000580764	580.764	9.18181	36358.4	0.0440486	44048.6	15.4268	IL IIIa4	7383.04	0.00894464	8944.64	13.1268
IL IIIb1	2.86479e+06	109078	1.48694e+06	30893.2	0.0207764	2077.64	11.0207	4887.9	0.00328723	328.723	8.36073	115698	0.0778094	7780.94	12.9257	10697.6	0.00719439	719.439	9.49073	281934	0.189608	18960.8	14.2107	IL IIIb1	867.067	0.000583123	583.123	9.18766	10120.5	0.00680631	680.631	9.41073	63084.6	0.0424259	4242.59	12.0507	554.483	0.000372903	372.903	8.54266	42642.4	0.028678	28678	14.8077	IL IIIb1	8510.33	0.0057234	5723.4	12.4827
IL IIIb2	2.37583e+06	80964.4	1.2284e+06	32429.1	0.0263995	2639.95	11.3663	4956.14	0.00403464	403.464	8.65629	109837	0.0894146	8941.46	13.1263	4672.57	0.00380379	380.379	8.57129	292890	0.238433	23843.3	14.5413	IL IIIb2	376.107	0.000306177	306.177	8.25822	5518.27	0.00449225	449.225	8.81129	43387.7	0.0353206	3532.06	11.7863	95.0095	7.73443e-05	77.3443	6.27322	40482.2	0.0329553	32955.3	15.0082	IL IIIb2	8306.36	0.00676195	6761.95	12.7232
IL IIIb3	2.0899e+06	85580.8	1.08774e+06	20311.4	0.018673	1867.3	10.8667	2601.27	0.00239145	239.145	7.90174	60724.9	0.0558267	5582.67	12.4467	3808.48	0.00350128	350.128	8.45174	146445	0.134633	13463.3	13.7167	IL IIIb3	580.037	0.00053325	533.25	9.05867	5792.62	0.00532538	532.538	9.05674	37251.2	0.0342465	3424.65	11.7417	922.88	0.00084844	848.44	9.72867	27939.1	0.0256855	25685.5	14.6487	IL IIIb3	10155.7	0.00933651	9336.51	13.1887
IL IIIb5	1.9231e+06	75804.7	999451	47314.7	0.0473407	4734.07	12.2089	11665.8	0.0116722	1167.22	10.1889	302170	0.302336	30233.6	14.8839	15771.1	0.0157798	1577.98	10.6239	606438	0.606771	60677.1	15.8889	IL IIIb5	814.629	0.000815077	815.077	9.67079	6960.62	0.00696444	696.444	9.44386	41332.8	0.0413555	4135.55	12.0139	706.722	0.000707111	707.111	9.46579	72716.7	0.0727567	72756.7	16.1508	IL IIIb5	8599.28	0.008604	8604	13.0708
IL IVa1	1.25565e+06	22381.2	639014	9280.58	0.0145233	1452.33	10.5042	2957.17	0.0046277	462.77	8.85415	99678.9	0.155988	15598.8	13.9292	1704.34	0.00266714	266.714	8.05915	508187	0.795267	79526.7	16.2792	IL IVa1	69.3104	0.000108465	108.465	6.76108	3717.2	0.00581708	581.708	9.18415	14562.8	0.0227895	2278.95	11.1542	958.743	0.00150035	1500.35	10.5511	29737.6	0.0465367	46536.7	15.5061	IL IVa1	8023.41	0.0125559	12555.9	13.6161
IL IVa2	2.37583e+06	81527.5	1.22868e+06	30152.7	0.0245408	2454.08	11.261	7206.09	0.00586491	586.491	9.19596	171162	0.139305	13930.5	13.766	7995.65	0.00650752	650.752	9.34596	437827	0.356339	35633.9	15.121	IL IVa2	482.706	0.000392866	392.866	8.61789	7723.29	0.00628585	628.585	9.29596	33806.2	0.0275143	2751.43	11.426	117.784	9.58623e-05	95.8623	6.58289	56072.3	0.0456362	45636.2	15.4779	IL IVa2	8393.17	0.00683105	6831.05	12.7379
IL IVa3	1.42744e+06	49323.9	738383	14018.1	0.0189848	1898.48	10.8906	3093.45	0.00418949	418.949	8.71063	61147.3	0.0828124	8281.24	13.0156	3147.52	0.00426272	426.272	8.73563	293907	0.398042	39804.2	15.2806	IL IVa3	386.681	0.000523686	523.686	9.03256	5367.37	0.00726909	726.909	9.50563	31216	0.0422762	4227.62	12.0456	639.145	0.000865602	865.602	9.75756	28231.1	0.0382338	38233.8	15.2226	IL IVa3	4938.99	0.00668893	6688.93	12.7076
IL IVa4	2097152	77129.8	1.08714e+06	26987.4	0.0248242	2482.42	11.2775	5537.43	0.00509357	509.357	8.99253	93003.7	0.0855489	8554.89	13.0625	8995.58	0.00827453	827.453	9.69253	665925	0.612547	61254.7	15.9025	IL IVa4	734.185	0.000675336	675.336	9.39946	9248.48	0.00850716	850.716	9.73253	60305.4	0.0554716	5547.16	12.4375	1097.5	0.00100953	1009.53	9.97946	36232.6	0.0333283	33328.3	15.0245	IL IVa4	8995.58	0.00827453	8274.53	13.0145
IL IVa5	2.14865e+06	114501	1.13158e+06	108324	0.0957289	9572.89	13.2247	31982.6	0.0282638	2826.38	11.4647	546552	0.483001	48300.1	15.5597	15554	0.0137454	1374.54	10.4247	600165	0.53038	53038	15.6947	IL IVa5	1089.92	0.000963183	963.183	9.91167	8107.27	0.00716458	716.458	9.48474	39239	0.0346764	3467.64	11.7597	610.988	0.000539944	539.944	9.07667	132902	0.117448	117448	16.8417	IL IVa5	9775.81	0.00863911	8639.11	13.0767
IL IVb1	1.07806e+06	121030	599543	70973.9	0.11838	11838	13.5311	13034.1	0.02174	2174	11.0861	267652	0.446427	44642.7	15.4461	6427.31	0.0107204	1072.04	10.0661	336442	0.561165	56116.5	15.7761	IL IVb1	1105.13	0.00184329	1843.29	10.8481	9708.28	0.0161928	1619.28	10.6611	50186.1	0.0837073	8370.73	13.0311	716.588	0.00119522	1195.22	10.2231	48141.7	0.0802974	80297.4	16.2931	IL IVb1	9475.59	0.0158047	15804.7	13.9481
IL IVb2	1.77575e+06	95287.5	935521	141948	0.151731	15173.1	13.8892	40342.1	0.0431227	4312.27	12.0742	691802	0.739484	73948.4	16.1742	26708.3	0.0285491	2854.91	11.4792	374602	0.400421	40042.1	15.2892	IL IVb2	2225.63	0.00237903	2379.03	11.2162	9574.62	0.0102345	1023.45	9.99923	68319	0.0730278	7302.78	12.8342	1541.37	0.00164761	1647.61	10.6862	100025	0.106919	106919	16.7062	IL IVb2	10261.8	0.0109691	10969.1	13.4212
IL IVb3	2.2399e+06	89524.8	1.16471e+06	99334	0.0852865	8528.65	13.0581	24070.9	0.0206668	2066.68	11.0131	649964	0.558048	55804.8	15.7681	13540.6	0.0116257	1162.57	10.1831	450136	0.386479	38647.9	15.2381	IL IVb3	2048	0.00175838	1758.38	10.78	11113.3	0.00954169	954.169	9.8981	50886.7	0.0436904	4369.04	12.0931	1097.5	0.000942291	942.291	9.88003	129716	0.111372	111372	16.765	IL IVb3	10015.9	0.00859945	8599.45	13.07
IL IVb4	1.56204e+06	68794.2	815417	42790.4	0.0524767	5247.67	12.3575	6494.49	0.00796462	796.462	9.63746	160254	0.19653	19653	14.2625	14164.6	0.017371	1737.1	10.7625	300083	0.368011	36801.1	15.1675	IL IVb4	487.751	0.000598161	598.161	9.22439	5184.54	0.00635814	635.814	9.31246	37902.4	0.0464822	4648.22	12.1825	492.848	0.000604413	604.413	9.23939	69754.6	0.0855446	85544.6	16.3844	IL IVb4	8629.13	0.0105825	10582.5	13.3694
IL IVb5	2.60888e+06	93003.7	1.35094e+06	32541.7	0.0240881	2408.81	11.2341	5832.91	0.00431766	431.766	8.75411	88292.3	0.0653561	6535.61	12.6741	10261.8	0.00759605	759.605	9.56911	466010	0.344951	34495.1	15.0741	IL IVb5	472.772	0.000349957	349.957	8.45103	6793.79	0.00502892	502.892	8.97411	36232.6	0.0268202	2682.02	11.3891	570.072	0.000421981	421.981	8.72103	54350.3	0.0402314	40231.4	15.296	IL IVb5	9377.58	0.00694151	6941.51	12.761
PP Ia1	2097152	96617.7	1.09688e+06	16327.3	0.0148852	1488.52	10.5397	277.242	0.000252754	25.2754	4.65966	42939	0.0391463	3914.63	11.9347	150562	0.137263	13726.3	13.7447	524288	0.477979	47797.9	15.5447	PP Ia1	2401.97	0.00218981	2189.81	11.0966	5442.3	0.00496159	496.159	8.95466	32768	0.0298737	2987.37	11.5447	165.995	0.000151334	151.334	7.24159	3915.55	0.0035697	3569.7	11.8016	PP Ia1	8079.22	0.0073656	7365.6	12.8466
PP Ia2	2.0899e+06	123573	1.10673e+06	25443.3	0.0229896	2298.96	11.1668	524.573	0.000473983	47.3983	5.56676	20452.6	0.0184802	1848.02	10.8518	344704	0.311461	31146.1	14.9268	370728	0.334974	33497.4	15.0318	PP Ia2	9280.58	0.00838556	8385.56	13.0337	12677.7	0.011455	1145.5	10.1618	80684.3	0.072903	7290.3	12.8318	876.129	0.000791635	791.635	9.62869	15076.4	0.0136224	13622.4	13.7337	PP Ia2	8192	0.00740196	7401.96	12.8537
PP Ia3	2.61794e+06	131984	1.37496e+06	20171.1	0.0146703	1467.03	10.5187	754.826	0.00054898	54.898	5.77868	27650.2	0.0201098	2010.98	10.9737	235440	0.171234	17123.4	14.0637	794672	0.57796	57796	15.8187	PP Ia3	9312.8	0.00677314	6773.14	12.7256	9345.14	0.00679665	679.665	9.40868	75281.1	0.0547514	5475.14	12.4187	596.344	0.000433717	433.717	8.76061	14664.1	0.0106651	10665.1	13.3806	PP Ia3	7616.96	0.00553976	5539.76	12.4356
PP Ia4	3.24548e+06	142935	1.69421e+06	14766.1	0.00871563	871.563	9.76746	694.581	0.000409974	40.9974	5.35746	2427.07	0.00143257	143.257	7.16246	165331	0.0975862	9758.62	13.2525	805765	0.4756	47560	15.5375	PP Ia4	8277.62	0.00488584	4885.84	12.2544	10441.2	0.00616288	616.288	9.26746	84110.6	0.049646	4964.6	12.2775	760.076	0.000448632	448.632	8.80939	7460.21	0.00440336	4403.36	12.1044	PP Ia4	6888.62	0.00406599	4065.99	11.9894
PP Ia5	1.63403e+06	75020.6	854524	5220.6	0.00610937	610.937	9.25488	298.172	0.000348933	34.8933	5.12488	13170.3	0.0154124	1541.24	10.5899	82952.6	0.0970747	9707.47	13.2449	366893	0.429354	42935.4	15.3899	PP Ia5	1541.37	0.00180378	1803.78	10.8168	4705.07	0.00550607	550.607	9.10488	36611.3	0.0428441	4284.41	12.0649	229.922	0.000269064	269.064	8.07181	3821.7	0.00447232	4472.32	12.1268	PP Ia5	8539.88	0.00999373	9993.73	13.2868
PP Ib1	988581	66681.5	527631	4672.57	0.00885574	885.574	9.79047	130.237	0.000246834	24.6834	4.62547	9184.59	0.0174072	1740.72	10.7655	38431.5	0.0728377	7283.77	12.8305	336442	0.637647	63764.7	15.9605	PP Ib1	932.526	0.00176738	1767.38	10.7874	4255.17	0.00806466	806.466	9.65547	17620.9	0.0333962	3339.62	11.7055	192.005	0.0003639	363.9	8.5074	2233.36	0.0042328	4232.8	12.0474	PP Ib1	8719.32	0.0165254	16525.4	14.0124
PP Ib2	636.934	359.538	498.236	1	0.00200708	200.708	7.64896	#DIV/0!	#DIV/0!	#DIV/0!	#DIV/0!	30.4844	0.0611847	6118.47	12.579	331.991	0.666333	66633.3	16.024	190.679	0.382708	38270.8	15.224	PP Ib2	4.15544	0.0083403	8340.3	13.0259	84.4485	0.169495	16949.5	14.049	613.109	1.23056	123056	16.909	8.28212	0.0166229	16622.9	14.0209	42.8137	0.0859305	85930.5	16.3909	PP Ib2	5461.19	10.9611	1.09611e+07	23.3859
PP Ib3	1.4225e+06	6562.36	714533	372.217	0.000520924	52.0924	5.703	205.786	0.000288001	28.8001	4.848	6316.9	0.0088406	884.06	9.788	14462.2	0.0202401	2024.01	10.983	731247	1.02339	102339	16.643	PP Ib3	19.6302	2.74727e-05	27.4727	4.77993	641.364	0.0008976	89.76	6.488	7723.29	0.0108089	1080.89	10.078	14.1232	1.97657e-05	19.7657	4.30493	2646.74	0.00370415	3704.15	11.8549	PP Ib3	3093.45	0.00432933	4329.33	12.0799
PP Ib4	15554	121.516	7837.77	#DIV/0!	#DIV/0!	#DIV/0!	#DIV/0!	#DIV/0!	#DIV/0!	#DIV/0!	#DIV/0!	29.1414	0.00371808	371.808	8.53841	200.159	0.0255377	2553.77	11.3184	8107.27	1.03438	103438	16.6584	PP Ib4	2.37841	0.000303456	303.456	8.24534	43.865	0.00559662	559.662	9.12841	329.698	0.0420653	4206.53	12.0384	#DIV/0!	#DIV/0!	#DIV/0!	#DIV/0!	49.5221	0.00631839	6318.39	12.6253	PP Ib4	6653.97	0.848963	848963	19.6953
PP Ib5	61.8199	3.29436	32.5571	#DIV/0!	#DIV/0!	#DIV/0!	#DIV/0!	#DIV/0!	#DIV/0!	#DIV/0!	#DIV/0!	20.6776	0.635119	63511.9	15.9547	1	0.0307152	3071.52	11.5847	#DIV/0!	#DIV/0!	#DIV/0!	#DIV/0!	PP Ib5	1	0.0307152	30715.2	14.9067	#DIV/0!	#DIV/0!	#DIV/0!	#DIV/0!	7.67411	0.235712	23571.2	14.5247	1	0.0307152	30715.2	14.9067	10.3388	0.317559	317559	18.2767	PP Ib5	7156.31	219.808	2.19808e+08	27.7117
PP IIa1	1.1838e+06	76862.9	630334	8933.44	0.0141725	1417.25	10.4689	229.922	0.000364762	36.4762	5.18888	31433.2	0.0498675	4986.75	12.2839	183447	0.291031	29103.1	14.8289	817013	1.29616	129616	16.9839	PP IIa1	469.506	0.000744853	744.853	9.54081	2916.45	0.00462684	462.684	8.85388	29125.6	0.0462066	4620.66	12.1739	109.137	0.000173142	173.142	7.43581	9248.48	0.0146723	14672.3	13.8408	PP IIa1	7804.01	0.0123808	12380.8	13.5958
PP IIa2	786.88	522.758	654.819	1	0.00152714	152.714	7.25469	#DIV/0!	#DIV/0!	#DIV/0!	#DIV/0!	51.4465	0.0785659	7856.59	12.9397	229.126	0.349908	34990.8	15.0947	362.039	0.552883	55288.3	15.7547	PP IIa2	2.44528	0.00373428	3734.28	11.8666	50.5626	0.0772162	7721.62	12.9147	364.557	0.556729	55672.9	15.7647	17.2677	0.0263701	26370.1	14.6866	30.6965	0.0468778	46877.8	15.5166	PP IIa2	7408.68	11.3141	1.13141e+07	23.4316
PP IIa3	1.32265e+06	79849.7	701250	10697.6	0.0152551	1525.51	10.5751	272.479	0.000388562	38.8562	5.28007	17559.9	0.0250409	2504.09	11.2901	140967	0.201023	20102.3	14.2951	377208	0.537908	53790.8	15.7151	PP IIa3	2048	0.0029205	2920.5	11.512	4255.17	0.00606797	606.797	9.24507	48644.9	0.0693688	6936.88	12.7601	373.509	0.000532634	532.634	9.057	4497.79	0.00641396	6413.96	12.647	PP IIa3	8719.32	0.012434	12434	13.602
PP IIa4	2.25548e+06	102481	1.17898e+06	10190.9	0.00864388	864.388	9.75553	840.439	0.000712854	71.2854	6.15553	24154.4	0.0204876	2048.76	11.0005	127930	0.10851	10851	13.4055	353169	0.299555	29955.5	14.8705	PP IIa4	1686.71	0.00143066	1430.66	10.4825	7306.68	0.00619747	619.747	9.27553	57052.4	0.0483914	4839.14	12.2405	368.367	0.000312446	312.446	8.28746	8248.98	0.00699672	6996.72	12.7725	PP IIa4	8510.33	0.0072184	7218.4	12.8175
PP IIa5	2.39235e+06	120194	1.25627e+06	13124.7	0.0104473	1044.73	10.0289	1384.36	0.00110195	110.195	6.78392	43237.6	0.0344174	3441.74	11.7489	209269	0.166579	16657.9	14.0239	1.00238e+06	0.7979	79790	16.2839	PP IIa5	3247.24	0.00258482	2584.82	11.3358	9775.81	0.00778159	778.159	9.60392	36484.6	0.0290419	2904.19	11.5039	304.437	0.000242333	242.333	7.92085	14312.6	0.0113929	11392.9	13.4758	PP IIa5	8051.27	0.00640884	6408.84	12.6458
PP IIb1	42.9623	36.2523	39.6073	1	0.0252479	2524.79	11.3019	#DIV/0!	#DIV/0!	#DIV/0!	#DIV/0!	17.2677	0.435971	43597.1	15.4119	14.9285	0.376914	37691.4	15.2019	22.1618	0.559537	55953.7	15.7719	PP IIb1	#DIV/0!	#DIV/0!	#DIV/0!	#DIV/0!	5.59834	0.141346	14134.6	13.7869	5.48313	0.138437	13843.7	13.7569	#DIV/0!	#DIV/0!	#DIV/0!	#DIV/0!	4.05584	0.102401	102401	16.6439	PP IIb1	7009.03	176.963	1.76963e+08	27.3989
PP IIb2	1.58385e+06	21100.7	802473	992.553	0.00123687	123.687	6.95055	280.139	0.000349095	34.9095	5.12555	19149.2	0.0238628	2386.28	11.2205	23010.4	0.0286744	2867.44	11.4855	1.25565e+06	1.56472	156472	17.2555	PP IIb2	105.055	0.000130914	130.914	7.03248	2248.89	0.00280245	280.245	8.13055	6338.83	0.00789911	789.911	9.62555	4.01389	5.0019e-06	5.0019	2.32248	7777.01	0.00969131	9691.31	13.2425	PP IIb2	7033.37	0.00876462	8764.62	13.0975
PP IIb3	1.97716e+06	99334	1.03825e+06	16555.2	0.0159454	1594.54	10.6389	1448.15	0.00139481	139.481	7.12392	62648.8	0.0603409	6034.09	12.5589	443938	0.427584	42758.4	15.3839	817013	0.786915	78691.5	16.2639	PP IIb3	4225.77	0.0040701	4070.1	11.9908	11993.8	0.0115519	1155.19	10.1739	32881.8	0.0316704	3167.04	11.6289	212.306	0.000204485	204.485	7.67585	8995.58	0.00866419	8664.19	13.0808	PP IIb3	8964.45	0.00863421	8634.21	13.0758
PP IIb4	894052	3915.55	448984	586.099	0.00130539	130.539	7.02834	157.586	0.000350985	35.0985	5.13334	5275.16	0.0117491	1174.91	10.1983	19349.4	0.0430959	4309.59	12.0733	322737	0.718817	71881.7	16.1333	PP IIb4	28.9401	6.44569e-05	64.4569	6.01026	1433.18	0.00319204	319.204	8.31834	3480.31	0.00775152	775.152	9.59834	3.97237	8.84746e-06	8.84746	3.14526	2127.58	0.00473866	4738.66	12.2103	PP IIb4	8220.44	0.018309	18309	14.1603
PP IIb5	1.2776e+06	6817.37	642207	515.561	0.000802797	80.2797	6.32696	373.509	0.000581603	58.1603	5.86196	9026.81	0.0140559	1405.59	10.457	16214.5	0.0252482	2524.82	11.302	312826	0.487111	48711.1	15.572	PP IIb5	32.4467	5.05238e-05	50.5238	5.65889	2320.15	0.00361277	361.277	8.49696	4608.24	0.00717563	717.563	9.48696	28.0514	4.36797e-05	43.6797	5.44889	3834.97	0.00597155	5971.55	12.5439	PP IIb5	7256.21	0.0112989	11298.9	13.4639
PP IIIa1	1.97716e+06	70483.6	1.02382e+06	16728.3	0.016339	1633.9	10.6741	1646.29	0.00160798	160.798	7.32911	49323.9	0.0481762	4817.62	12.2341	66681.5	0.06513	6513	12.6691	168221	0.164307	16430.7	14.0041	PP IIIa1	1314.23	0.00128365	1283.65	10.326	14164.6	0.013835	1383.5	10.4341	41476.3	0.0405112	4051.12	11.9841	380.038	0.000371195	371.195	8.53603	10846.9	0.0105945	10594.5	13.371	PP IIIa1	8539.88	0.00834117	8341.17	13.026
PP IIIa2	1.91644e+06	77666.2	997055	42939	0.0430658	4306.58	12.0723	5442.3	0.00545837	545.837	9.09233	177813	0.178338	17833.8	14.1223	170569	0.171073	17107.3	14.0623	279987	0.280814	28081.4	14.7773	PP IIIa2	3743.05	0.00375411	3754.11	11.8743	20523.7	0.0205843	2058.43	11.0073	34756.6	0.0348593	3485.93	11.7673	325.159	0.000326119	326.119	8.34926	41047.3	0.0411686	41168.6	15.3293	PP IIIa2	7858.29	0.0078815	7881.5	12.9443
PP IIIa3	713721	3136.63	358429	792.353	0.00221063	221.063	7.78831	279.17	0.000778872	77.8872	6.28331	3050.86	0.00851176	851.176	9.73331	2846.55	0.00794176	794.176	9.63331	99334	0.277137	27713.7	14.7583	PP IIIa3	16.6795	4.65349e-05	46.5349	5.54024	1584.71	0.00442126	442.126	8.78831	8306.36	0.0231744	2317.44	11.1783	31.125	8.68373e-05	86.8373	6.44024	2988.07	0.00833659	8336.59	13.0252	PP IIIa3	910.175	0.00253935	2539.35	11.3102
PP IIIa4	1.86404e+06	59888.9	961964	15991.3	0.0166236	1662.36	10.699	1256.33	0.00130601	130.601	7.02902	115698	0.120272	12027.2	13.554	42347.8	0.0440223	4402.23	12.104	320508	0.333181	33318.1	15.024	PP IIIa4	2876.3	0.00299003	2990.03	11.5459	4904.87	0.00509881	509.881	8.99402	16498	0.0171503	1715.03	10.744	126.238	0.000131229	131.229	7.03595	11585.2	0.0120433	12043.3	13.5559	PP IIIa4	1251.98	0.00130149	1301.49	10.3459
PP IIIa5	63084.6	464.65	31774.6	118.603	0.00373264	373.264	8.54405	29.5482	0.000929932	92.9932	6.53905	270.597	0.00851612	851.612	9.73405	1557.48	0.0490166	4901.66	12.2591	26894.1	0.846401	84640.1	16.3691	PP IIIa5	1.56917	4.93843e-05	49.3843	5.62598	254.232	0.00800109	800.109	9.64405	5518.27	0.173669	17366.9	14.0841	5.9794	0.000188182	188.182	7.55598	349.706	0.0110058	11005.8	13.426	PP IIIa5	1067.48	0.0335955	33595.5	15.036
PP IIIb1	318.467	148.57	233.519	1	0.00428232	428.232	8.74225	#DIV/0!	#DIV/0!	#DIV/0!	#DIV/0!	41.2122	0.176484	17648.4	14.1072	44.0173	0.188496	18849.6	14.2022	44.3235	0.189807	18980.7	14.2122	PP IIIb1	2.44528	0.0104715	10471.5	13.3542	44.1702	0.189151	18915.1	14.2072	648.067	2.77523	277523	18.0822	3.5186	0.0150677	15067.7	13.8792	7.97232	0.03414	34140	15.0592	PP IIIb1	1093.7	4.68356	4.68356e+06	22.1592
PP IIIb2	615.238	307.619	461.428	#DIV/0!	#DIV/0!	#DIV/0!	#DIV/0!	#DIV/0!	#DIV/0!	#DIV/0!	#DIV/0!	47.6697	0.103309	10330.9	13.3347	50.7382	0.109959	10995.9	13.4247	80.1705	0.173744	17374.4	14.0847	PP IIIb2	3.89062	0.00843169	8431.69	13.0416	80.4489	0.174347	17434.7	14.0897	2336.28	5.06316	506316	18.9497	9.67995	0.0209782	20978.2	14.3566	12.2525	0.0265533	26553.3	14.6966	PP IIIb2	335.461	0.727005	727005	19.4716
PP IIIb3	1341.84	765.363	1053.6	1	0.000949124	94.9124	6.56853	#DIV/0!	#DIV/0!	#DIV/0!	#DIV/0!	98.0197	0.0930329	9303.29	13.1835	303.384	0.287949	28794.9	14.8135	149.086	0.141501	14150.1	13.7885	PP IIIb3	21.9325	0.0208167	20816.7	14.3455	295.088	0.280075	28007.5	14.7735	757.446	0.718911	71891.1	16.1335	25.9022	0.0245844	24584.4	14.5855	84.7417	0.0804304	80430.4	16.2955	PP IIIb3	1027.56	0.975277	975277	19.8955
PP IIIb5	22693.6	778.741	11736.2	24.2515	0.00206638	206.638	7.69096	4.48466	0.000382123	38.2123	5.25596	136.239	0.0116085	1160.85	10.181	861.078	0.0733695	7336.95	12.841	10697.6	0.911506	91150.6	16.476	PP IIIb5	1	8.52065e-05	85.2065	6.41289	403.102	0.0343469	3434.69	11.746	1998.91	0.17032	17032	14.056	17.1484	0.00146115	1461.15	10.5129	315.173	0.0268548	26854.8	14.7129	PP IIIb5	1097.5	0.0935138	93513.8	16.5129
PP IVa1	14664.1	9946.68	12305.4	4956.14	0.402761	40276.1	15.2976	1557.48	0.126569	12656.9	13.6276	157.041	0.012762	1276.2	10.3176	14920.4	1.21251	121251	16.8876	217.519	0.0176768	1767.68	10.7876	PP IVa1	77.7085	0.006315	6315	12.6246	4.37717	0.000355712	35.5712	5.15264	18179.2	1.47734	147734	17.1726	8051.27	0.654288	654288	19.3196	9708.28	0.788945	788945	19.5896	PP IVa1	1136.2	0.0923335	92333.5	16.4946
PP IVa2	981753	20452.6	501103	9946.68	0.0198496	1984.96	10.9549	2336.28	0.00466229	466.229	8.86489	41620.3	0.0830575	8305.75	13.0199	17499.2	0.0349214	3492.14	11.7699	237901	0.474754	47475.4	15.5349	PP IVa2	543.072	0.00108375	1083.75	10.0818	7033.37	0.0140358	1403.58	10.4549	11229.5	0.0224095	2240.95	11.1299	64	0.000127718	127.718	6.99682	15825.9	0.0315822	31582.2	14.9468	PP IVa2	198.088	0.000395305	395.305	8.62682
PP IVa3	1.43737e+06	40063.5	738717	16270.8	0.0220258	2202.58	11.105	2836.7	0.00384004	384.004	8.58498	50186.1	0.0679369	6793.69	12.73	36738.4	0.0497327	4973.27	12.28	400100	0.541615	54161.5	15.725	PP IVa3	719.076	0.000973412	973.412	9.92691	9981.22	0.0135116	1351.16	10.4	22693.6	0.0307203	3072.03	11.585	152.219	0.000206058	206.058	7.68691	10015.9	0.0135585	13558.5	13.7269	PP IVa3	1640.59	0.00222087	2220.87	11.1169
PP IVa4	6677.07	2360.7	4518.89	1	0.000221293	22.1293	4.46789	3.22657	0.000714018	71.4018	6.15789	173.045	0.0382936	3829.36	11.9029	469.506	0.103899	10389.9	13.3429	1590.21	0.351903	35190.3	15.1029	PP IVa4	19.6983	0.00435911	4359.11	12.0898	304.437	0.0673699	6736.99	12.7179	6186.9	1.36912	136912	17.0629	9.00047	0.00199174	1991.74	10.9598	160.898	0.0356056	35605.6	15.1198	PP IVa4	2740.08	0.606361	606361	19.2098
PP IVa5	1.07806e+06	42201.3	560128	24406.9	0.0435737	4357.37	12.0892	1483.72	0.00264889	264.889	8.04924	68082.7	0.121548	12154.8	13.5692	29944.4	0.0534599	5345.99	12.3842	230595	0.411682	41168.2	15.3292	PP IVa5	849.223	0.00151612	1516.12	10.5662	11229.5	0.020048	2004.8	10.9692	26249.5	0.0468633	4686.33	12.1942	82.7106	0.000147664	147.664	7.20617	42201.3	0.0753422	75342.2	16.2012	PP IVa5	3191.46	0.00569773	5697.73	12.4762
PP IVb1	961548	7181.15	484365	3191.46	0.00658896	658.896	9.36391	486.063	0.00100351	100.351	6.64891	16728.3	0.0345365	3453.65	11.7539	10190.9	0.0210398	2103.98	11.0389	153194	0.316278	31627.8	14.9489	PP IVb1	24.847	5.12981e-05	51.2981	5.68083	6723.52	0.0138811	1388.11	10.4389	6539.66	0.0135015	1350.15	10.3989	69.7925	0.000144091	144.091	7.17083	8871.73	0.0183162	18316.2	14.1608	PP IVb1	2120.22	0.00437733	4377.33	12.0958
PP IVb2	1.00586e+06	20452.6	513157	20031.7	0.0390363	3903.63	11.9306	4225.77	0.00823486	823.486	9.6856	161369	0.314462	31446.2	14.9406	46020.8	0.0896818	8968.18	13.1306	331810	0.646606	64660.6	15.9806	PP IVb2	699.413	0.00136296	1362.96	10.4125	8995.58	0.0175299	1752.99	10.7756	9574.62	0.0186583	1865.83	10.8656	178.527	0.0003479	347.9	8.44253	20594.9	0.0401337	40133.7	15.2925	PP IVb2	2730.6	0.00532117	5321.17	12.3775
PP IVb3	1273.87	858.099	1065.98	1	0.000938101	93.8101	6.55167	#DIV/0!	#DIV/0!	#DIV/0!	#DIV/0!	147.033	0.137932	13793.2	13.7517	843.357	0.791154	79115.4	16.2717	602.576	0.565277	56527.7	15.7867	PP IVb3	17.2677	0.0161988	16198.8	13.9836	354.588	0.332639	33263.9	15.0217	411.572	0.386096	38609.6	15.2367	1	0.000938101	938.101	9.8736	65.5716	0.0615128	61512.8	15.9086	PP IVb3	2469.49	2.31664	2.31664e+06	21.1436
PP IVb4	945.543	1144.1	1044.82	1	0.0009571	95.71	6.5806	#DIV/0!	#DIV/0!	#DIV/0!	#DIV/0!	104.691	0.1002	10020	13.2906	714.109	0.683474	68347.4	16.0606	1640.59	1.57021	157021	17.2606	PP IVb4	7.86256	0.00752526	7525.26	12.8775	203.657	0.19492	19492	14.2506	615.238	0.588844	58884.4	15.8456	#DIV/0!	#DIV/0!	#DIV/0!	#DIV/0!	46.2057	0.0442235	44223.5	15.4325	PP IVb4	2574.36	2.46392	2.46392e+06	21.2325
PP IVb5	60724.9	2495.3	31610.1	6.84476	0.000216537	21.6537	4.43654	47.5048	0.00150284	150.284	7.23154	232.325	0.00734971	734.971	9.52154	2721.15	0.0860848	8608.48	13.0715	21027.6	0.66522	66522	16.0215	PP IVb5	11.9588	0.000378322	378.322	8.56347	604.668	0.019129	1912.9	10.9015	1136.2	0.0359442	3594.42	11.8115	#DIV/0!	#DIV/0!	#DIV/0!	#DIV/0!	414.434	0.0131108	13110.8	13.6785	PP IVb5	1937.53	0.0612945	61294.5	15.9035

## Sheet: Lung qPCR data 2W CS exp
CXCL1/KC
	1	2	3								HPRT	Gapdh	Tfrc		KC			NF			KC
Housekeeping genes:	HPRT	Gapdh	Tfrc							I1	0.109376	0.13525	0.341171		0.0199359		I1	0.171531			0.116223
Target gene:	KC									I2	0.090997	0.139907	0.31301		0.00881064		I2	0.158541			0.0555732
										I3	0.00107547	0.427553	0.00330835		6.80291e+08		I3	0.0115009			5.91509e+10
[standard RNA] =		50	ng/µl							I4	0.0952797	0.145543	0.215878		0.0109493		I4	0.144123			0.0759715
										I5	0.0859133	0.11039	0.262054		0.00242362		I5	0.135454			0.0178925
										I6	0.0792697	0.152263	0.176884		0.00468226		I6	0.128764			0.036363
verdunning	[abs.]	log(V)	HPRT	Gapdh	Tfrc		KC			II1	0.0770236	0.162928	0.275066		0.0511215		II1	0.151131			0.338261
1	50	0	26.73	23.14	29.67		30.67			II2	0.0864086	0.0545314	0.136598		0.065226		II2	0.0863408			0.755448
1	50	0	26.84	23.34	29.45		30.96			II3	0.0931138	0.108537	0.318107		0.0774067		II3	0.147589			0.524473
0.4	20	-0.39794	27.98	24.48	30.61		32.29			II4	0.0783635	0.0739538	0.217044		0.017134		II4	0.107946			0.158727
0.4	20	-0.39794	28.15	24.6	30.94		32.36			II5	0.0770236	0.0942587	0.203463		0.0514593		II5	0.113888			0.451842
0.2	10	-0.69897	29.14	25.86	31.87		33.41			II6	0.0629855	0.155738	0.333902		0.0316104		II6	0.148508			0.212853
0.2	10	-0.69897	29.37	25.76	32.53		33.43			III1	0.0744121	0.134489	0.316399		0.0146292		III1	0.146844			0.0996243
0.1	5	-1	30.34	27.09	32.94		34.35			III2	0.0830005	0.102006	0.237848		0.0433617		III2	0.12628			0.343377
0.1	5	-1	30.72	26.86	33.74		34.42			III3	0.103861	0.125685	0.155441		0.038262		III3	0.1266			0.302228
0.05	2.5	-1.30103	31.87	28.28	35.37		35.28			III4	0.0714771	0.0596831	0.140326		0.0135177		III4	0.0842788			0.160392
0.05	2.5	-1.30103	32	28.18	34.97		35.37			III5	0.0655718	0.094792	0.199128		0.0311968		III5	0.107368			0.290561
0.025	1.25	-1.60206	33.25	29.69	36.68		36.54			III6	0.0506252	0.056409	0.132256		0.0227423		III6	0.0722842			0.314624
0.025	1.25	-1.60206	32.87	29.94	36.87		36.5			IV1	0.0839603	0.153124	0.325033		0.0826756		IV1	0.16107			0.51329
										IV2	0.0629855	0.132232	0.252361		0.0696658		IV2	0.128095			0.543859
										IV3	0.124122	0.126396	0.251006		0.185843		IV3	0.157914			1.17686
			slope	y-intercept	efficiency					IV4	0.0844443	0.0842009	0.241721		0.0571771		IV4	0.119785			0.477333
	trendline parameters:	HPRT	-4.00534	26.6006	0.776915					IV5	0.0788153	0.11039	0.281054		0.0854431		IV5	0.134723			0.634211
		Gapdh	-4.08121	23.034	0.758027					IV6	0.0659498	0.0656909	0.164926		0.0810584		IV6	0.0893997			0.906697
		Tfrc	-4.27643	29.3028	0.713325
		KC	-3.49661	30.8845	0.931929
MCP-1
verdunning	[abs.]	log(V)	0	0	0		0			HPRT	Gapdh	Tfrc		CCL2			NF			CCL2
1	50	0	26.73	23.14	29.67		29.62		I1	0.109376	0.13525	0.341171		0.00948994		I1	0.171531			0.0553248
1	50	0	26.84	23.34	29.45		29.67		I2	0.090997	0.139907	0.31301		0.00588206		I2	0.158541			0.0371012
0.4	20	-0.39794	27.98	24.48	30.61		30.64		I3	0.00107547	0.427553	0.00330835		0.00595109		I3	0.0115009			0.517443
0.4	20	-0.39794	28.15	24.6	30.94		30.72		I4	0.0952797	0.145543	0.215878		0.0196757		I4	0.144123			0.13652
0.2	10	-0.69897	29.14	25.86	31.87		32.29		I5	0.0859133	0.11039	0.262054		0.00395606		I5	0.135454			0.0292058
0.2	10	-0.69897	29.37	25.76	32.53		32.2		I6	0.0792697	0.152263	0.176884		0.00307843		I6	0.128764			0.0239074
0.1	5	-1	30.34	27.09	32.94		33.09		II1	0.0770236	0.162928	0.275066		0.0172054		II1	0.151131			0.113845
0.1	5	-1	30.72	26.86	33.74		33.48		II2	0.0864086	0.0545314	0.136598		0.0342451		II2	0.0863408			0.396627
0.05	2.5	-1.30103	31.87	28.28	35.37		34.67		II3	0.0931138	0.108537	0.318107		0.025882		II3	0.147589			0.175365
0.05	2.5	-1.30103	32	28.18	34.97		34.33		II4	0.0783635	0.0739538	0.217044		0.00713066		II4	0.107946			0.0660576
0.025	1.25	-1.60206	33.25	29.69	36.68		35.77		II5	0.0770236	0.0942587	0.203463		0.0149577		II5	0.113888			0.131337
0.025	1.25	-1.60206	32.87	29.94	36.87		35.98		II6	0.0629855	0.155738	0.333902		0.00751502		II6	0.148508			0.0506033
									III1	0.0744121	0.134489	0.316399		0.0748283		III1	0.146844			0.509578
									III2	0.0830005	0.102006	0.237848		0.0748283		III2	0.12628			0.592558
			slope	y-intercept	efficiency				III3	0.103861	0.125685	0.155441		0.101937		III3	0.1266			0.805191
	trendline parameters:	0	-4.00534	26.6006	0.776915				III4	0.0714771	0.0596831	0.140326		0.0373765		III4	0.0842788			0.443486
		0	-4.08121	23.034	0.758027				III5	0.0655718	0.094792	0.199128		0.077947		III5	0.107368			0.725981
		0	-4.27643	29.3028	0.713325				III6	0.0506252	0.056409	0.132256		0.050034		III6	0.0722842			0.692185
									IV1	0.0839603	0.153124	0.325033		0.148936		IV1	0.16107			0.924667
		0	-3.94736	29.4155	0.791983				IV2	0.0629855	0.132232	0.252361		0.105568		IV2	0.128095			0.824138
									IV3	0.124122	0.126396	0.251006		0.276397		IV3	0.157914			1.7503
									IV4	0.0844443	0.0842009	0.241721		0.114551		IV4	0.119785			0.956311
									IV5	0.0788153	0.11039	0.281054		0.122142		IV5	0.134723			0.906616
									IV6	0.0659498	0.0656909	0.164926		0.0961611		IV6	0.0893997			1.07563
MIP-3a
	1	2	3								HPRT	Gapdh	Tfrc		CCL20			NF			CCL20
Housekeeping genes:	HPRT	Gapdh	Tfrc							I1	0.109376	0.13525	0.341171		0.0346488		I1	0.171531			0.201997
Target gene:	CCL20									I2	0.090997	0.139907	0.31301		0.0124962		I2	0.158541			0.0788202
										I3	0.00107547	0.427553	0.00330835		0.00238064		I3	0.0115009			0.206995
[standard RNA] =		50	ng/µl							I4	0.0952797	0.145543	0.215878		0.113997		I4	0.144123			0.790967
										I5	0.0859133	0.11039	0.262054		0.00456651		I5	0.135454			0.0337125
										I6	0.0792697	0.152263	0.176884		0.00719036		I6	0.128764			0.0558412
verdunning	[abs.]	log(V)	HPRT	Gapdh	Tfrc		CCL20			II1	0.0770236	0.162928	0.275066		0.0374954		II1	0.151131			0.248099
1	50	0	26.73	23.14	29.67		30.7			II2	0.0864086	0.0545314	0.136598		0.0481462		II2	0.0863408			0.55763
1	50	0	26.84	23.34	29.45		30.66			II3	0.0931138	0.108537	0.318107		0.0424884		II3	0.147589			0.287882
0.4	20	-0.39794	27.98	24.48	30.61		31.85			II4	0.0783635	0.0739538	0.217044		0.00234952		II4	0.107946			0.0217657
0.4	20	-0.39794	28.15	24.6	30.94		31.84			II5	0.0770236	0.0942587	0.203463		0.0181826		II5	0.113888			0.159653
0.2	10	-0.69897	29.14	25.86	31.87		33.58			II6	0.0629855	0.155738	0.333902		0.0346488		II6	0.148508			0.233312
0.2	10	-0.69897	29.37	25.76	32.53		33.22			III1	0.0744121	0.134489	0.316399		0.00941689		III1	0.146844			0.0641286
0.1	5	-1	30.34	27.09	32.94		34.36			III2	0.0830005	0.102006	0.237848		0.238193		III2	0.12628			1.88623
0.1	5	-1	30.72	26.86	33.74		34.36			III3	0.103861	0.125685	0.155441		0.206094		III3	0.1266			1.62791
0.05	2.5	-1.30103	31.87	28.28	35.37		35.48			III4	0.0714771	0.0596831	0.140326		0.019937		III4	0.0842788			0.23656
0.05	2.5	-1.30103	32	28.18	34.97		35.04			III5	0.0655718	0.094792	0.199128		0.0337488		III5	0.107368			0.314329
0.025	1.25	-1.60206	33.25	29.69	36.68		36.15			III6	0.0506252	0.056409	0.132256		0.0322297		III6	0.0722842			0.445874
0.025	1.25	-1.60206	32.87	29.94	36.87		36.15			IV1	0.0839603	0.153124	0.325033		0.0714514		IV1	0.16107			0.443605
										IV2	0.0629855	0.132232	0.252361		0.0864724		IV2	0.128095			0.675063
										IV3	0.124122	0.126396	0.251006		0.16587		IV3	0.157914			1.05038
			slope	y-intercept	efficiency					IV4	0.0844443	0.0842009	0.241721		0.0305771		IV4	0.119785			0.255267
	trendline parameters:	HPRT	-4.00534	26.6006	0.776915					IV5	0.0788153	0.11039	0.281054		0.0160459		IV5	0.134723			0.119102
		Gapdh	-4.08121	23.034	0.758027					IV6	0.0659498	0.0656909	0.164926		0.101933		IV6	0.0893997			1.14019
		Tfrc	-4.27643	29.3028	0.713325
		CCL20	-3.49959	30.6995	0.930847
TNF											HPRT	Gapdh	Tfrc		TNF			NF			TNF
	1	2	3							I1	0.109376	0.13525	0.341171		0.00949432		I1	0.171531			0.0553503
Housekeeping genes:	HPRT	Gapdh	Tfrc							I2	0.090997	0.139907	0.31301		0.010219		I2	0.158541			0.0644563
Target gene:	TNF									I3	0.00107547	0.427553	0.00330835		0.0054354		I3	0.0115009			0.472604
										I4	0.0952797	0.145543	0.215878		0.0192124		I4	0.144123			0.133306
[standard RNA] =		50	ng/µl							I5	0.0859133	0.11039	0.262054		0.0111346		I5	0.135454			0.0822015
										I6	0.0792697	0.152263	0.176884		0.00703123		I6	0.128764			0.0546053
										II1	0.0770236	0.162928	0.275066		0.0233756		II1	0.151131			0.154672
verdunning	[abs.]	log(V)	HPRT	Gapdh	Tfrc		TNF			II2	0.0864086	0.0545314	0.136598		0.00920777		II2	0.0863408			0.106644
1	50	0	26.73	23.14	29.67		30.49			II3	0.0931138	0.108537	0.318107		0.0122068		II3	0.147589			0.0827079
1	50	0	26.84	23.34	29.45		31.17			II4	0.0783635	0.0739538	0.217044		0.0215853		II4	0.107946			0.199964
0.4	20	-0.39794	27.98	24.48	30.61		32.49			II5	0.0770236	0.0942587	0.203463		0.0180702		II5	0.113888			0.158667
0.4	20	-0.39794	28.15	24.6	30.94		32.49			II6	0.0629855	0.155738	0.333902		0.0372449		II6	0.148508			0.250793
0.2	10	-0.69897	29.14	25.86	31.87		33.32			III1	0.0744121	0.134489	0.316399		0.0683274		III1	0.146844			0.465307
0.2	10	-0.69897	29.37	25.76	32.53		33.59			III2	0.0830005	0.102006	0.237848		0.0531444		III2	0.12628			0.420845
0.1	5	-1	30.34	27.09	32.94		34.3			III3	0.103861	0.125685	0.155441		0.149733		III3	0.1266			1.18273
0.1	5	-1	30.72	26.86	33.74		34.8			III4	0.0714771	0.0596831	0.140326		0.0658603		III4	0.0842788			0.781457
0.05	2.5	-1.30103	31.87	28.28	35.37		35.96			III5	0.0655718	0.094792	0.199128		0.0502921		III5	0.107368			0.46841
0.05	2.5	-1.30103	32	28.18	34.97		36.51			III6	0.0506252	0.056409	0.132256		0.0450387		III6	0.0722842			0.623078
0.025	1.25	-1.60206	33.25	29.69	36.68		36.92			IV1	0.0839603	0.153124	0.325033		0.0846762		IV1	0.16107			0.52571
0.025	1.25	-1.60206	32.87	29.94	36.87		36.35			IV2	0.0629855	0.132232	0.252361		0.0410826		IV2	0.128095			0.320719
										IV3	0.124122	0.126396	0.251006		0.118622		IV3	0.157914			0.75118
										IV4	0.0844443	0.0842009	0.241721		0.0867779		IV4	0.119785			0.72445
			slope	y-intercept	efficiency					IV5	0.0788153	0.11039	0.281054		0.0744495		IV5	0.134723			0.55261
	trendline parameters:	HPRT	-4.00534	26.6006	0.776915					IV6	0.0659498	0.0656909	0.164926		0.091139		IV6	0.0893997			1.01946
		Gapdh	-4.08121	23.034	0.758027
		Tfrc	-4.27643	29.3028	0.713325
		TNF	-3.75672	30.9019	0.845822
CXCL2
	1	2	3																		slope	y-intercept	efficiency
Housekeeping genes:	HPRT	Gapdh	Tfrc																trendline parameters:	HPRT	-4.00534	26.6006	0.776915
Target gene:	CCL2																			Gapdh	-4.08121	23.034	0.758027
																				Tfrc	-4.27643	29.3028	0.713325
[standard RNA] =		50	ng/µl
																				CCL2	-3.04289	27.1831	1.13125
verdunning	[abs.]	log(V)	HPRT	Gapdh	Tfrc		CCL2				Quantity							Normalisation
1	50	0	26.73	23.14	29.67						HPRT	Gapdh	Tfrc		CCL2			NF			CCL2
1	50	0	26.84	23.34	29.45					I1	0.109376	0.13525	0.341171		0.0195938		I1	0.171531			0.114229
0.4	20	-0.39794	27.98	24.48	30.61					I2	0.090997	0.139907	0.31301		0.00749467		I2	0.158541			0.0472728
0.4	20	-0.39794	28.15	24.6	30.94					I3	0.00107547	0.427553	0.00330835				I3	0.0115009
0.2	10	-0.69897	29.14	25.86	31.87					I4	0.0952797	0.145543	0.215878		0.0133203		I4	0.144123			0.0924234
0.2	10	-0.69897	29.37	25.76	32.53					I5	0.0859133	0.11039	0.262054		0.0028885		I5	0.135454			0.0213245
0.1	5	-1	30.34	27.09	32.94		30.25			I6	0.0792697	0.152263	0.176884		0.00885222		I6	0.128764			0.0687474
0.1	5	-1	30.72	26.86	33.74		30.44			II1	0.0770236	0.162928	0.275066		0.139087		II1	0.151131			0.920307
0.05	2.5	-1.30103	31.87	28.28	35.37		31.02			II2	0.0864086	0.0545314	0.136598		0.146653		II2	0.0863408			1.69853
0.05	2.5	-1.30103	32	28.18	34.97		30.97			II3	0.0931138	0.108537	0.318107		0.145547		II3	0.147589			0.986162
0.025	1.25	-1.60206	33.25	29.69	36.68		31.89			II4	0.0783635	0.0739538	0.217044		0.0320429		II4	0.107946			0.296842
0.025	1.25	-1.60206	32.87	29.94	36.87		32.1			II5	0.0770236	0.0942587	0.203463		0.126056		II5	0.113888			1.10684
0.0125	0.625	-1.90309					33.06			II6	0.0629855	0.155738	0.333902		0.0837721		II6	0.148508			0.56409
0.0125	0.625	-1.90309					33.07			III1	0.0744121	0.134489	0.316399		0.0229685		III1	0.146844			0.156415
										III2	0.0830005	0.102006	0.237848		0.0440311		III2	0.12628			0.348678
										III3	0.103861	0.125685	0.155441		0.169329		III3	0.1266			extreme
			slope	y-intercept	efficiency					III4	0.0714771	0.0596831	0.140326		0.0249622		III4	0.0842788			0.296186
	trendline parameters:	HPRT	-4.00534	26.6006	0.776915					III5	0.0655718	0.094792	0.199128		0.0117124		III5	0.107368			0.109087
		Gapdh	-4.08121	23.034	0.758027					III6	0.0506252	0.056409	0.132256		0.0226235		III6	0.0722842			0.31298
		Tfrc	-4.27643	29.3028	0.713325					IV1	0.0839603	0.153124	0.325033		0.116869		IV1	0.16107			0.725578
										IV2	0.0629855	0.132232	0.252361		0.0782568		IV2	0.128095			0.610927
		CCL2	-3.04289	27.1831	1.13125					IV3	0.124122	0.126396	0.251006		0.119552		IV3	0.157914			0.75707
										IV4	0.0844443	0.0842009	0.241721		0.121375		IV4	0.119785			1.01328
										IV5	0.0788153	0.11039	0.281054				IV5	0.134723
										IV6	0.0659498	0.0656909	0.164926		0.0609639		IV6	0.0893997			0.681925

## Sheet: Lung qPCR 4W CS exp
CXCL1/KC
	1	2	3										Mean Ct
Housekeeping genes:	HPRT	Gapdh	Tfrc										HPRT	Gapdh	Tfrc		CXCL1
Target gene:	CXCL1											I1	29.73	25.7	31.04		34.48
												I2	29.91	25.92	30.86		35.2
[standard RNA] =		50	ng/µl									I3	29.98	26.46	31.76		36.52
												I4	30.46	26.9	32.32		37.04
												I5	30.33	26.67	31.96		36.19
verdunning	[abs.]	log(V)	HPRT	Gapdh	Tfrc		CXCL1					I6	30.34	26.61	32.28		35.3
1	50	0	26.35	20.02			30.69					I7	30.42	26.58	31.36		37.41
1	50	0	26.37	19.66			30.94					II1	29.83	25.39	30.18		32.86
0.4	20	-0.39794	27.77	21.81	27.23		32					II2	30.51	26.71	31.96		36.11
0.4	20	-0.39794	27.84	21.64	27.42		32.31					II3	29.93	25.4	30.17		33.74
0.2	10	-0.69897	28.93	22.94	28.6		33.13					II4	30.14	26.17	30.94		33.38
0.2	10	-0.69897	29.06	23.04	28.92		33.11					II5	30.06	25.56	30.39		33.23
0.1	5	-1	29.76	24.14	29.86		34.5					II6	30.34	26.41	31.84		35.49
0.1	5	-1	29.78	24.09	29.78		34.49					II7	30.65	26.52	31.59		34.79
0.05	2.5	-1.30103	31.49	25.35	30.8		35.48					III1	29.99	26.16	31.95		36
0.05	2.5	-1.30103	31.32	25.38	31.13		34.76					III2	31.04	26.75	32.17		36.61
0.025	1.25	-1.60206	32.52	26.48	32.09		36.42					III3	30.59	26.75	32.11		37.11
0.025	1.25	-1.60206	32.33	26.44	32.45		36.82					III4	30.91	27.08	32.5		37.6
												III5	31.28	26.46	32.08		36.6
												III6	31.06	26.24	31.85		37.52
			slope	y-intercept	efficiency							III7	31.01	26.34	31.67		35.58
	trendline parameters:	HPRT	-3.79817	26.2949	0.833517							IV1	31.79	26.62	32.25		35.17
		Gapdh	-4.10545	19.9946	0.752179							IV2	31.75	27.19	32.88		35.35
		Tfrc	-4.01787	25.8101	0.773732							IV3	30.86	27.19	32.64		34.8
												IV4	31.92	27.52	32.61		35.46
		CXCL1	-3.41781	30.8183	0.961486							IV5	32.63	28.12	33.61		36.48
												IV6	31.51	27.99	33.45		36.12
												IV7	30.21	27.57	32.77		33.42
																							slope	y-intercept	efficiency
																					trendline parameters:	HPRT	-3.79817	26.2949	0.833517
																						Gapdh	-4.10545	19.9946	0.752179
																						Tfrc	-4.01787	25.8101	0.773732
																						CXCL1	-3.41781	30.8183	0.961486
													Quantity							Normalisation
													HPRT	Gapdh	Tfrc		CXCL1			NF			CXCL1
												I1	0.124618	0.0407655	0.0499284		0.0848477		I1	0.0633004			1.3404
												I2	0.111735	0.0360334	0.0553538		0.0522371		I2	0.060629			0.861585
												I3	0.107092	0.0266179	0.0330482		0.0214667		I3	0.0455016			0.47178
												I4	0.0800537	0.0207969	0.0239757		0.0151224		I4	0.0341757			0.442491
												I5	0.0866181	0.0236604	0.0294694		0.0268114		I5	0.0392344			0.683364
												I6	0.0860946	0.0244701	0.0245316		0.0488338		I6	0.0372489			1.31101
												I7	0.0820187	0.0248854	0.0415627		0.011786		I7	0.0439393			0.268233
												II1	0.117287	0.0485067	0.0817319		0.252714		II1	0.0774726			3.26197
												II2	0.0776636	0.0231355	0.0294694		0.0282961		II2	0.0375511			0.753536
												II3	0.110388	0.0482355	0.0822016		0.139686		II3	0.0759259			1.83977
												II4	0.0971925	0.0313192	0.0528733		0.178026		II4	0.0543951			3.27283
												II5	0.102022	0.0440955	0.0724644		0.196957		II5	0.0688237			2.86176
												II6	0.0860946	0.0273749	0.0315673		0.0429664		II6	0.0420586			1.02158
												II7	0.071344	0.025737	0.03643		0.0688555		II7	0.0405937			1.69621
												III1	0.106445	0.0314954	0.0296387		0.0304727		III1	0.0463174			0.65791
												III2	0.0563218	0.0226222	0.0261279		0.0202038		III2	0.0321691			0.628051
												III3	0.0739869	0.0226222	0.0270419		0.0144258		III3	0.0356377			0.404792
												III4	0.0609401	0.0187999	0.0216258		0.0103699		III4	0.0291525			0.355711
												III5	0.0486954	0.0266179	0.0275109		0.0203404		III5	0.0329146			0.617975
												III6	0.055643	0.0301134	0.0313869		0.0109441		III6	0.0374662			0.292106
												III7	0.0573555	0.028471	0.0347975		0.0404386		III7	0.0384452			1.05185
												IV1	0.0357448	0.0243333	0.0249571		0.0533036		IV1	0.0278956			1.91082
												IV2	0.0366222	0.0176751	0.0173938		0.0472162		IV2	0.022413			2.10665
												IV3	0.0628156	0.0176751	0.0199585		0.0683932		IV3	0.0280879			2.43497
												IV4	0.0330359	0.0146886	0.0203046		0.0438436		IV4	0.0214381			2.04513
												IV5	0.0214809	0.0104914	0.0114474		0.0220531		IV5	0.013715			1.60795
												IV6	0.0423577	0.0112849	0.0125467		0.0281061		IV6	0.0181685			1.54697
												IV7	0.0931543	0.0142824	0.0185256		0.173293		IV7	0.0291022			5.95464
													Mean Ct
MCP-1/CCL2													HPRT	Gapdh	Tfrc		CCL2
	1	2	3									I1	29.73	25.7	31.04		34.04
Housekeeping genes:	HPRT	Gapdh	Tfrc									I2	29.91	25.92	30.86		35.02
Target gene:	CCL2											I3	29.98	26.46	31.76		36.47
												I4	30.46	26.9	32.32		37.03
[standard RNA] =		50	ng/µl									I5	30.33	26.67	31.96		36.6
												I6	30.34	26.61	32.28		34.66
												I7	30.42	26.58	31.36		38.11
verdunning	[abs.]	log(V)	HPRT	Gapdh	Tfrc		CCL2					II1	29.83	25.39	30.18		32.54
1	50	0	26.35	20.02			29.9					II2	30.51	26.71	31.96		35.92
1	50	0	26.37	19.66			30					II3	29.93	25.4	30.17		36.47
0.4	20	-0.39794	27.77	21.81	27.23		31.67					II4	30.14	26.17	30.94		33.88
0.4	20	-0.39794	27.84	21.64	27.42		31.39					II5	30.06	25.56	30.39		33.34
0.2	10	-0.69897	28.93	22.94	28.6		32.32					II6	30.34	26.41	31.84		35.17
0.2	10	-0.69897	29.06	23.04	28.92		32.51					II7	30.65	26.52	31.59		34.63
0.1	5	-1	29.76	24.14	29.86		33.46					III1	29.99	26.16	31.95		34.64
0.1	5	-1	29.78	24.09	29.78		33.21					III2	31.04	26.75	32.17		34.02
0.05	2.5	-1.30103	31.49	25.35	30.8		34.8					III3	30.59	26.75	32.11		33.34
0.05	2.5	-1.30103	31.32	25.38	31.13		34.56					III4	30.91	27.08	32.5		35.46
0.025	1.25	-1.60206	32.52	26.48	32.09		35.38					III5	31.28	26.46	32.08		34.65
0.025	1.25	-1.60206	32.33	26.44	32.45		35.27					III6	31.06	26.24	31.85		34.96
												III7	31.01	26.34	31.67		34.04
												IV1	31.79	26.62	32.25		33.07
			slope	y-intercept	efficiency							IV2	31.75	27.19	32.88		33.27
	trendline parameters:	HPRT	-3.79817	26.2949	0.833517							IV3	30.86	27.19	32.64		33.91
		Gapdh	-4.10545	19.9946	0.752179							IV4	31.92	27.52	32.61		33.37
		Tfrc	-4.01787	25.8101	0.773732							IV5	32.63	28.12	33.61		34.12
												IV6	31.51	27.99	33.45		33.96
		CCL2	-3.5198	29.99	0.923565							IV7	30.21	27.57	32.77		32.1
																							slope	y-intercept	efficiency
																					trendline parameters:	HPRT	-3.79817	26.2949	0.833517
																						Gapdh	-4.10545	19.9946	0.752179
																						Tfrc	-4.01787	25.8101	0.773732
																						CCL2	-3.5198	29.99	0.923565
													Quantity							Normalisation
													HPRT	Gapdh	Tfrc		CCL2			NF			CCL2
												I1	0.124618	0.0407655	0.0499284		0.0706908		I1	0.0633004			1.11675
												I2	0.111735	0.0360334	0.0553538		0.0372339		I2	0.060629			0.614126
												I3	0.107092	0.0266179	0.0330482		0.0144206		I3	0.0455016			0.316925
												I4	0.0800537	0.0207969	0.0239757		0.00999732		I4	0.0341757			0.292527
												I5	0.0866181	0.0236604	0.0294694		0.0132449		I5	0.0392344			0.337584
												I6	0.0860946	0.0244701	0.0245316		0.0471212		I6	0.0372489			1.26504
												I7	0.0820187	0.0248854	0.0415627		0.00493229		I7	0.0439393			0.112252
												II1	0.117287	0.0485067	0.0817319		0.188592		II1	0.0774726			2.4343
												II2	0.0776636	0.0231355	0.0294694		0.0206653		II2	0.0375511			0.550326
												II3	0.110388	0.0482355	0.0822016		0.0144206		II3	0.0759259			0.18993
												II4	0.0971925	0.0313192	0.0528733		0.078491		II4	0.0543951			1.44298
												II5	0.102022	0.0440955	0.0724644		0.111747		II5	0.0688237			1.62368
												II6	0.0860946	0.0273749	0.0315673		0.0337538		II6	0.0420586			0.802541
												II7	0.071344	0.025737	0.03643		0.0480552		II7	0.0405937			1.18381
												III1	0.106445	0.0314954	0.0296387		0.0477418		III1	0.0463174			1.03075
												III2	0.0563218	0.0226222	0.0261279		0.0716218		III2	0.0321691			2.22642
												III3	0.0739869	0.0226222	0.0270419		0.111747		III3	0.0356377			3.13566
												III4	0.0609401	0.0187999	0.0216258		0.027921		III4	0.0291525			0.957756
												III5	0.0486954	0.0266179	0.0275109		0.0474305		III5	0.0329146			1.44102
												III6	0.055643	0.0301134	0.0313869		0.0387244		III6	0.0374662			1.03358
												III7	0.0573555	0.028471	0.0347975		0.0706908		III7	0.0384452			1.83874
												IV1	0.0357448	0.0243333	0.0249571		0.133336		IV1	0.0278956			4.77981
												IV2	0.0366222	0.0176751	0.0173938		0.116984		IV2	0.022413			5.21946
												IV3	0.0628156	0.0176751	0.0199585		0.0769656		IV3	0.0280879			2.74018
												IV4	0.0330359	0.0146886	0.0203046		0.109576		IV4	0.0214381			5.11126
												IV5	0.0214809	0.0104914	0.0114474		0.0670864		IV5	0.013715			4.89144
												IV6	0.0423577	0.0112849	0.0125467		0.0744889		IV6	0.0181685			4.09989
												IV7	0.0931543	0.0142824	0.0185256		0.251495		IV7	0.0291022			8.64181
MIP-3a													Mean Ct
													HPRT	Gapdh	Tfrc		CCL20
verdunning	[abs.]	log(V)	0	0	0		0					I1	29.73	25.7	31.04		31.02
1	50	0	26.35	20.02			28.04					I2	29.91	25.92	30.86		31.96
1	50	0	26.37	19.66			28.05					I3	29.98	26.46	31.76		34.23
0.4	20	-0.39794	27.77	21.81	27.23		29.48					I4	30.46	26.9	32.32		34.17
0.4	20	-0.39794	27.84	21.64	27.42		29.48					I5	30.33	26.67	31.96		33.62
0.2	10	-0.69897	28.93	22.94	28.6		30.13					I6	30.34	26.61	32.28		31.15
0.2	10	-0.69897	29.06	23.04	28.92		30.66					I7	30.42	26.58	31.36		33.94
0.1	5	-1	29.76	24.14	29.86		31.78					II1	29.83	25.39	30.18		32.33
0.1	5	-1	29.78	24.09	29.78		31.69					II2	30.51	26.71	31.96		34.48
0.05	2.5	-1.30103	31.49	25.35	30.8		33.35					II3	29.93	25.4	30.17		32.23
0.05	2.5	-1.30103	31.32	25.38	31.13		33.11					II4	30.14	26.17	30.94		32.24
0.025	1.25	-1.60206	32.52	26.48	32.09		34.22					II5	30.06	25.56	30.39		32.96
0.025	1.25	-1.60206	32.33	26.44	32.45		33.72					II6	30.34	26.41	31.84		34
												II7	30.65	26.52	31.59		32.25
												III1	29.99	26.16	31.95		31.22
			slope	y-intercept	efficiency							III2	31.04	26.75	32.17		32.02
	trendline parameters:	0	-3.79817	26.2949	0.833517							III3	30.59	26.75	32.11		30.78
		0	-4.10545	19.9946	0.752179							III4	30.91	27.08	32.5		32.52
		0	-4.01787	25.8101	0.773732							III5	31.28	26.46	32.08		30.83
												III6	31.06	26.24	31.85		31.23
		0	-3.92653	27.9086	0.797536							III7	31.01	26.34	31.67		32.27
												IV1	31.79	26.62	32.25		33.31
												IV2	31.75	27.19	32.88		33.11
												IV3	30.86	27.19	32.64		31.6
												IV4	31.92	27.52	32.61		32.76
												IV5	32.63	28.12	33.61		33.31
												IV6	31.51	27.99	33.45		33.54
												IV7	30.21	27.57	32.77		31.9
																							slope	y-intercept	efficiency
																					trendline parameters:	HPRT	-3.79817	26.2949	0.833517
																						Gapdh	-4.10545	19.9946	0.752179
																						Tfrc	-4.01787	25.8101	0.773732
																						CCL20	-3.92653	27.9086	0.797536
													Quantity							Normalisation
													HPRT	Gapdh	Tfrc		CCL20			NF			CCL20
												I1	0.124618	0.0407655	0.0499284		0.161283		I1	0.0633004			2.5479
												I2	0.111735	0.0360334	0.0553538		0.0929379		I2	0.060629			1.53289
												I3	0.107092	0.0266179	0.0330482		0.0245513		I3	0.0455016			0.53957
												I4	0.0800537	0.0207969	0.0239757		0.0254305		I4	0.0341757			0.744112
												I5	0.0866181	0.0236604	0.0294694		0.0351098		I5	0.0392344			0.894872
												I6	0.0860946	0.0244701	0.0245316		0.149445		I6	0.0372489			4.01207
												I7	0.0820187	0.0248854	0.0415627		0.0291026		I7	0.0439393			0.662335
												II1	0.117287	0.0485067	0.0817319		0.0748104		II1	0.0774726			0.965637
												II2	0.0776636	0.0231355	0.0294694		0.0212034		II2	0.0375511			0.564655
												II3	0.110388	0.0482355	0.0822016		0.0793286		II3	0.0759259			1.04482
												II4	0.0971925	0.0313192	0.0528733		0.0788648		II4	0.0543951			1.44985
												II5	0.102022	0.0440955	0.0724644		0.0517029		II5	0.0688237			0.751237
												II6	0.0860946	0.0273749	0.0315673		0.0280964		II6	0.0420586			0.668029
												II7	0.071344	0.025737	0.03643		0.0784037		II7	0.0405937			1.93143
												III1	0.106445	0.0314954	0.0296387		0.143435		III1	0.0463174			3.09678
												III2	0.0563218	0.0226222	0.0261279		0.0897247		III2	0.0321691			2.78916
												III3	0.0739869	0.0226222	0.0270419		0.185657		III3	0.0356377			5.20959
												III4	0.0609401	0.0187999	0.0216258		0.0669227		III4	0.0291525			2.2956
												III5	0.0486954	0.0266179	0.0275109		0.180293		III5	0.0329146			5.4776
												III6	0.055643	0.0301134	0.0313869		0.142596		III6	0.0374662			3.80599
												III7	0.0573555	0.028471	0.0347975		0.0774895		III7	0.0384452			2.01558
												IV1	0.0357448	0.0243333	0.0249571		0.0421093		IV1	0.0278956			1.50953
												IV2	0.0366222	0.0176751	0.0173938		0.0473493		IV2	0.022413			2.11258
												IV3	0.0628156	0.0176751	0.0199585		0.114783		IV3	0.0280879			4.08656
												IV4	0.0330359	0.0146886	0.0203046		0.0581367		IV4	0.0214381			2.71184
												IV5	0.0214809	0.0104914	0.0114474		0.0421093		IV5	0.013715			3.0703
												IV6	0.0423577	0.0112849	0.0125467		0.0367961		IV6	0.0181685			2.02527
												IV7	0.0931543	0.0142824	0.0185256		0.0962661		IV7	0.0291022			3.30787
TNF
	1	2	3										Mean Ct
Housekeeping genes:	HPRT	Gapdh	Tfrc										HPRT	Gapdh	Tfrc		TNF
Target gene:	TNF											I1	29.73	25.7	31.04		35.71
												I2	29.91	25.92	30.86		35.76
[standard RNA] =		50	ng/µl									I3	29.98	26.46	31.76		38.71
												I4	30.46	26.9	32.32		35.33
												I5	30.33	26.67	31.96		36.25
verdunning	[abs.]	log(V)	HPRT	Gapdh	Tfrc		TNF					I6	30.34	26.61	32.28		36.68
1	50	0	26.35	20.02			30.77					I7	30.42	26.58	31.36		37.98
1	50	0	26.37	19.66			30.69					II1	29.83	25.39	30.18		34.84
0.4	20	-0.39794	27.77	21.81	27.23		32.22					II2	30.51	26.71	31.96		38.04
0.4	20	-0.39794	27.84	21.64	27.42		32.47					II3	29.93	25.4	30.17		36.05
0.2	10	-0.69897	28.93	22.94	28.6		33.1					II4	30.14	26.17	30.94		36.02
0.2	10	-0.69897	29.06	23.04	28.92		33.18					II5	30.06	25.56	30.39		35.79
0.1	5	-1	29.76	24.14	29.86		34.26					II6	30.34	26.41	31.84		35.76
0.1	5	-1	29.78	24.09	29.78		34.43					II7	30.65	26.52	31.59		36.11
0.05	2.5	-1.30103	31.49	25.35	30.8		35.93					III1	29.99	26.16	31.95		34.29
0.05	2.5	-1.30103	31.32	25.38	31.13		35.93					III2	31.04	26.75	32.17		36.12
0.025	1.25	-1.60206	32.52	26.48	32.09		36.81					III3	30.59	26.75	32.11		34.7
0.025	1.25	-1.60206	32.33	26.44	32.45		36.04					III4	30.91	27.08	32.5		35.01
												III5	31.28	26.46	32.08		34.82
												III6	31.06	26.24	31.85		34.9
			slope	y-intercept	efficiency							III7	31.01	26.34	31.67		34.59
	trendline parameters:	HPRT	-3.79817	26.2949	0.833517							IV1	31.79	26.62	32.25		34.76
		Gapdh	-4.10545	19.9946	0.752179							IV2	31.75	27.19	32.88		34.22
		Tfrc	-4.01787	25.8101	0.773732							IV3	30.86	27.19	32.64		33.78
												IV4	31.92	27.52	32.61		34.62
		TNF	-3.86418	30.6719	0.814625							IV5	32.63	28.12	33.61		34.99
												IV6	31.51	27.99	33.45		34.53
												IV7	30.21	27.57	32.77		33.62
																							slope	y-intercept	efficiency
																					trendline parameters:	HPRT	-3.79817	26.2949	0.833517
																						Gapdh	-4.10545	19.9946	0.752179
																						Tfrc	-4.01787	25.8101	0.773732
																						TNF	-3.86418	30.6719	0.814625
													Quantity							Normalisation
													HPRT	Gapdh	Tfrc		TNF			NF			TNF
												I1	0.124618	0.0407655	0.0499284		0.0496842		I1	0.0633004			0.784895
												I2	0.111735	0.0360334	0.0553538		0.0482257		I2	0.060629			0.795423
												I3	0.107092	0.0266179	0.0330482		0.00831491		I3	0.0455016			0.182739
												I4	0.0800537	0.0207969	0.0239757		0.0623099		I4	0.0341757			1.82322
												I5	0.0866181	0.0236604	0.0294694		0.0360142		I5	0.0392344			0.917923
												I6	0.0860946	0.0244701	0.0245316		0.0278737		I6	0.0372489			0.748311
												I7	0.0820187	0.0248854	0.0415627		0.0128461		I7	0.0439393			0.29236
												II1	0.117287	0.0485067	0.0817319		0.0834378		II1	0.0774726			1.077
												II2	0.0776636	0.0231355	0.0294694		0.012395		II2	0.0375511			0.330083
												II3	0.110388	0.0482355	0.0822016		0.0405724		II3	0.0759259			0.534369
												II4	0.0971925	0.0313192	0.0528733		0.0413042		II4	0.0543951			0.759336
												II5	0.102022	0.0440955	0.0724644		0.0473713		II5	0.0688237			0.688299
												II6	0.0860946	0.0273749	0.0315673		0.0482257		II6	0.0420586			1.14663
												II7	0.071344	0.025737	0.03643		0.0391475		II7	0.0405937			0.964373
												III1	0.106445	0.0314954	0.0296387		0.115797		III1	0.0463174			2.50007
												III2	0.0563218	0.0226222	0.0261279		0.0389149		III2	0.0321691			1.2097
												III3	0.0739869	0.0226222	0.0270419		0.090697		III3	0.0356377			2.54498
												III4	0.0609401	0.0187999	0.0216258		0.0753996		III4	0.0291525			2.58638
												III5	0.0486954	0.0266179	0.0275109		0.0844381		III5	0.0329146			2.56537
												III6	0.055643	0.0301134	0.0313869		0.0805073		III6	0.0374662			2.1488
												III7	0.0573555	0.028471	0.0347975		0.096841		III7	0.0384452			2.51894
												IV1	0.0357448	0.0243333	0.0249571		0.0875116		IV1	0.0278956			3.13711
												IV2	0.0366222	0.0176751	0.0173938		0.120729		IV2	0.022413			5.38655
												IV3	0.0628156	0.0176751	0.0199585		0.156919		IV3	0.0280879			5.58674
												IV4	0.0330359	0.0146886	0.0203046		0.0951253		IV4	0.0214381			4.4372
												IV5	0.0214809	0.0104914	0.0114474		0.0763035		IV5	0.013715			5.56349
												IV6	0.0423577	0.0112849	0.0125467		0.100366		IV6	0.0181685			5.52417
												IV7	0.0931543	0.0142824	0.0185256		0.172617		IV7	0.0291022			5.9314
CXCL2
	1	2	3																				slope	y-intercept	efficiency
Housekeeping genes:	HPRT	Gapdh	Tfrc																		trendline parameters:	HPRT	-3.79817	26.2949	0.833517
Target gene:	CXCL2																					Gapdh	-4.10545	19.9946	0.752179
																						Tfrc	-4.01787	25.8101	0.773732
[standard RNA] =		50	ng/µl
																						CCL2	-3.04289	27.1831	1.13125
verdunning	[abs.]	log(V)	HPRT	Gapdh	Tfrc		CXCL2						Quantity							Normalisation
1	50	0	26.35	20.02									HPRT	Gapdh	Tfrc		CXCL2			NF			CCL2
1	50	0	26.37	19.66								I1	0.124618	0.0407655	0.0499284		0.0173595		I1	0.0633004			0.27424
0.4	20	-0.39794	27.77	21.81	27.23							I2	0.111735	0.0360334	0.0553538		0.0297077		I2	0.060629			0.489991
0.4	20	-0.39794	27.84	21.64	27.42							I3	0.107092	0.0266179	0.0330482		0.0140449		I3	0.0455016			0.308669
0.2	10	-0.69897	28.93	22.94	28.6							I4	0.0800537	0.0207969	0.0239757		0.0100675		I4	0.0341757			0.29458
0.2	10	-0.69897	29.06	23.04	28.92							I5	0.0866181	0.0236604	0.0294694		0.0216193		I5	0.0392344			0.55103
0.1	5	-1	29.76	24.14	29.86		30.25					I6	0.0860946	0.0244701	0.0245316		0.0236744		I6	0.0372489			0.635573
0.1	5	-1	29.78	24.09	29.78		30.44					I7	0.0820187	0.0248854	0.0415627		0.020504		I7	0.0439393			0.466642
0.05	2.5	-1.30103	31.49	25.35	30.8		31.02					II1	0.117287	0.0485067	0.0817319		0.12895		II1	0.0774726			1.66446
0.05	2.5	-1.30103	31.32	25.38	31.13		30.97					II2	0.0776636	0.0231355	0.0294694		0.0361671		II2	0.0375511			0.963145
0.025	1.25	-1.60206	32.52	26.48	32.09		31.89					II3	0.110388	0.0482355	0.0822016		0.0989462		II3	0.0759259			1.30319
0.025	1.25	-1.60206	32.33	26.44	32.45		32.1					II4	0.0971925	0.0313192	0.0528733		0.047853		II4	0.0543951			0.879729
0.0125	0.625	-1.90309					33.06					II5	0.102022	0.0440955	0.0724644		0.130916		II5	0.0688237			1.9022
0.0125	0.625	-1.90309					33.07					II6	0.0860946	0.0273749	0.0315673		0.0378471		II6	0.0420586			0.899864
												II7	0.071344	0.025737	0.03643		0.0982003		II7	0.0405937			2.4191
												III1	0.106445	0.0314954	0.0296387		0.0229685		III1	0.0463174			0.495894
			slope	y-intercept	efficiency							III2	0.0563218	0.0226222	0.0261279		0.0188663		III2	0.0321691			0.586474
	trendline parameters:	HPRT	-3.79817	26.2949	0.833517							III3	0.0739869	0.0226222	0.0270419		0.0195938		III3	0.0356377			0.549807
		Gapdh	-4.10545	19.9946	0.752179							III4	0.0609401	0.0187999	0.0216258		0.0106957		III4	0.0291525			0.366889
		Tfrc	-4.01787	25.8101	0.773732							III5	0.0486954	0.0266179	0.0275109		0.015264		III5	0.0329146			0.463747
												III6	0.055643	0.0301134	0.0313869		0.0102986		III6	0.0374662			0.274878
		CXCL2	-3.04289	27.1831	1.13125							III7	0.0573555	0.028471	0.0347975		0.0173595		III7	0.0384452			0.45154
												IV1	0.0357448	0.0243333	0.0249571		0.0565209		IV1	0.0278956			2.02616
												IV2	0.0366222	0.0176751	0.0173938		0.0731046		IV2	0.022413			3.26171
												IV3	0.0628156	0.0176751	0.0199585		0.0120724		IV3	0.0280879			0.429808
												IV4	0.0330359	0.0146886	0.0203046		0.0544223		IV4	0.0214381			2.53858
												IV5	0.0214809	0.0104914	0.0114474		0.0315617		IV5	0.013715			2.30124
												IV6	0.0423577	0.0112849	0.0125467		0.016589		IV6	0.0181685			0.913062
												IV7	0.0931543	0.0142824	0.0185256		0.132913		IV7	0.0291022			4.56711
